# Supplementary material for: Genome-wide differential expression of genes and small RNAs in testis of two different porcine breeds and at two different ages
Source: Sci Rep. 2016 May 27;6:26852. doi: 10.1038/srep26852 (PMC4882596; doi:10.1038/srep26852)
Supplement: Supplementary Information [file srep26852-s2.xls]

## Sheet: Sheet1
Supplementary Table S11: Pathways within the breeds for DEGs (P < 0.05)
LW_a vs LW_b_Down-DEGs						LC_a VS LC_b_Down-DEGs
Term	Pathway	Count	PValue	FDR		Term	Pathway	Count	PValue	FDR
hsa05200	Pathways in cancer	77	1.73593e-05	0.0215918		hsa04512	ECM-receptor interaction	25	3.98883e-07	0.000493569
hsa04512	ECM-receptor interaction	28	3.82147e-05	0.0475265		hsa04510	Focal adhesion	42	1.05656e-06	0.00130736
hsa00280	Valine, leucine and isoleucine degradation	18	8.26659e-05	0.102783		hsa05412	Arrhythmogenic right ventricular cardiomyopathy (ARVC)	21	1.47544e-05	0.0182553
hsa03320	PPAR signaling pathway	23	0.000225305	0.279906		hsa04360	Axon guidance	29	1.71758e-05	0.021251
hsa04510	Focal adhesion	49	0.000309702	0.38457		hsa05200	Pathways in cancer	54	4.35586e-05	0.0538853
hsa05412	Arrhythmogenic right ventricular cardiomyopathy (ARVC)	23	0.00100233	1.23971		hsa05414	Dilated cardiomyopathy	20	0.000751342	0.925736
hsa00071	Fatty acid metabolism	15	0.00111598	1.37939		hsa04520	Adherens junction	17	0.00180287	2.20811
hsa04810	Regulation of actin cytoskeleton	47	0.00455974	5.52645		hsa05410	Hypertrophic cardiomyopathy (HCM)	18	0.00203353	2.48735
hsa04350	TGF-beta signaling pathway	23	0.00635511	7.62429		hsa05222	Small cell lung cancer	17	0.00454311	5.47858
hsa00100	Steroid biosynthesis	8	0.00738447	8.80766		hsa04350	TGF-beta signaling pathway	17	0.00647096	7.71889
hsa05210	Colorectal cancer	21	0.0176234	19.8428		hsa05210	Colorectal cancer	16	0.0108152	12.5894
hsa05222	Small cell lung cancer	21	0.0176234	19.8428		hsa03320	PPAR signaling pathway	14	0.011024	12.8175
hsa05216	Thyroid cancer	10	0.019703	21.9281		hsa04722	Neurotrophin signaling pathway	21	0.0112137	13.0242
hsa04610	Complement and coagulation cascades	18	0.0198539	22.0775		hsa04270	Vascular smooth muscle contraction	19	0.0162288	18.328
hsa04360	Axon guidance	29	0.0198581	22.0817		hsa05220	Chronic myeloid leukemia	14	0.0215018	23.5827
hsa05414	Dilated cardiomyopathy	22	0.0240772	26.1528		hsa00640	Propanoate metabolism	8	0.0265094	28.2835
hsa04144	Endocytosis	38	0.0266129	28.5044		hsa04310	Wnt signaling pathway	22	0.0434078	42.2546
hsa01040	Biosynthesis of unsaturated fatty acids	8	0.0334049	34.4683		hsa04810	Regulation of actin cytoskeleton	29	0.0464928	44.5172
hsa04670	Leukocyte transendothelial migration	26	0.0351064	35.8889
hsa04722	Neurotrophin signaling pathway	27	0.0360701	36.6809
hsa00640	Propanoate metabolism	10	0.0367962	37.2717
hsa05410	Hypertrophic cardiomyopathy (HCM)	20	0.0376665	37.9731
hsa04210	Apoptosis	20	0.04658	44.7531
hsa00520	Amino sugar and nucleotide sugar metabolism	12	0.0498974	47.0973
LW_a vs LW_b_Up-DEGs						LC_a VS LC_b_Up-DEGs
Term	Pathway	Count	PValue	FDR		Term	Pathway	Count	PValue	FDR
hsa04920	Adipocytokine signaling pathway	15	0.00130113	1.59383		hsa04910	Insulin signaling pathway	24	0.000545533	0.669889
hsa03018	RNA degradation	13	0.00265711	3.22998		hsa04144	Endocytosis	28	0.00199699	2.43218
hsa00520	Amino sugar and nucleotide sugar metabolism	11	0.00329761	3.99409		hsa04920	Adipocytokine signaling pathway	14	0.00270088	3.27642
hsa04910	Insulin signaling pathway	22	0.00486682	5.84277		hsa05110	Vibrio cholerae infection	12	0.00509824	6.10172
hsa04114	Oocyte meiosis	18	0.0114533	13.2511		hsa00010	Glycolysis / Gluconeogenesis	12	0.008715	10.2208
hsa03040	Spliceosome	19	0.0203205	22.3798		hsa03018	RNA degradation	11	0.0163848	18.4123
hsa00051	Fructose and mannose metabolism	8	0.022582	24.5621		hsa04114	Oocyte meiosis	17	0.0169473	18.9851
hsa04120	Ubiquitin mediated proteolysis	20	0.0231913	25.1404		hsa00051	Fructose and mannose metabolism	8	0.0185053	20.5525
hsa00010	Glycolysis / Gluconeogenesis	11	0.0293538	30.7644		hsa05120	Epithelial cell signaling in Helicobacter pylori infection	12	0.0215725	23.5571
hsa04150	mTOR signaling pathway	10	0.0303332	31.6215		hsa04150	mTOR signaling pathway	10	0.0241407	25.9922
hsa04110	Cell cycle	18	0.0362511	36.5968		hsa00520	Amino sugar and nucleotide sugar metabolism	9	0.0249036	26.7018
hsa00740	Riboflavin metabolism	5	0.0420217	41.1258		hsa04120	Ubiquitin mediated proteolysis	19	0.0304822	31.7031
hsa00250	Alanine, aspartate and glutamate metabolism	7	0.0443976	42.9026		hsa00250	Alanine, aspartate and glutamate metabolism	7	0.0375701	37.6051
hsa05110	Vibrio cholerae infection	10	0.0462458	44.2504
