# Supplementary material for: Genome-wide differential expression of genes and small RNAs in testis of two different porcine breeds and at two different ages
Source: Sci Rep. 2016 May 27;6:26852. doi: 10.1038/srep26852 (PMC4882596; doi:10.1038/srep26852)
Supplement: Supplementary Information [file srep26852-s3.xls]

## Sheet: Sheet1
Supplementary Table S12: Pathways between the breeds for DEGs (P < 0.05)
LC_a VS LW_a_Down_DEG						LC_b VS LW_b_Down_DEG
Term	Pathways	Count	PValue	FDR		Term	Pathway	Count	PValue	FDR
hsa04950	Maturity onset diabetes of the young	3	0.0255412	24.6665		hsa03320	PPAR signaling pathway	5	0.0432712	38.8538
						hsa05416	Viral myocarditis	5	0.0472555	41.6266
LC_a VS LW_a_Up_DEG						LC_b VS LW_b_Up_DEG
Term	Pathway	Count	PValue	FDR		Term	Pathway	Count	PValue	FDR
hsa00280	Valine, leucine and isoleucine degradation	10	2.56864e-05	0.0306695		hsa04540	Gap junction	6	0.0201074	20.6557
hsa00100	Steroid biosynthesis	6	0.000289089	0.344675		hsa00270	Cysteine and methionine metabolism	4	0.0216002	22.0217
hsa04142	Lysosome	13	0.00122669	1.45508		hsa04530	Tight junction	7	0.0306408	29.8463
hsa00480	Glutathione metabolism	8	0.00225713	2.66235		hsa04070	Phosphatidylinositol signaling system	5	0.0413102	38.1558
hsa05012	Parkinson's disease	12	0.0076466	8.75883		hsa04930	Type II diabetes mellitus	4	0.0497176	44.0598
hsa05120	Epithelial cell signaling in Helicobacter pylori infection	8	0.0125066	13.9543
hsa04610	Complement and coagulation cascades	7	0.042065	40.1421
hsa03320	PPAR signaling pathway	7	0.042065	40.1421
