# Supplementary material for: Genome-wide differential expression of genes and small RNAs in testis of two different porcine breeds and at two different ages
Source: Sci Rep. 2016 May 27;6:26852. doi: 10.1038/srep26852 (PMC4882596; doi:10.1038/srep26852)
Supplement: Supplementary Information [file srep26852-s4.xls]

## Sheet: Sheet1
Supplementary Table S16: The secondary structure and sequence of the predicted novel miRNAs
miRDeep2	miRDeep home
Parameters used
miRDeep2 version	2.0.0.5
Program call	/public/software/exec/mirdeep2/miRDeep2.pl All_sample_sRNA_processed.fa /data2/genome/Sus_scrofa_Pig/Sus_scrofa_Pig.fasta All_sample_sRNA_mapGenome.arf pig_mature_miRBase19.fa human_mature_miRBase19.fa pig_hairpin_miRBase19.fa -P -r Pig_novel_miRNA
Reads	All_sample_sRNA_processed.fa
Genome	/data2/genome/Sus_scrofa_Pig/Sus_scrofa_Pig.fasta
Mappings	All_sample_sRNA_mapGenome.arf
Reference mature miRNAs	pig_mature_miRBase19.fa
Other mature miRNAs	human_mature_miRBase19.fa
Start	1899-12-31 13:01:03
End	1899-12-31 17:31:31
Total	4h:30m:28s
Survey of miRDeep2 performance for score cut-offs -10 to 10
	novel miRNAs			known miRBase miRNAs
miRDeep2 scorefor details on how the log-odds score is calculated, see Friedlander et al., Nature Biotechnology, 2008.	predicted by miRDeep2novel miRNA hairpins are here defined by not having any of the reference mature miRNAs mapping perfectly (full length, no mismatches). The numbers show how many novel miRNA hairpins have a score equal to or exceeding the cut-off.	estimated false positivesnumber of false positive miRNA hairpins predicted at this cut-off, as estimated by the miRDeep2 controls (see Friedlander et al., Nature Biotechnology, 2008). Mean and standard deviation is estimated from 100 rounds of permuted controls.	estimated true positivesthe number of true positive miRNA hairpins is estimated as t = total novel miRNAs - false positive novel miRNAs. The percentage of the predicted novel miRNAs that is estimated to be true positives is calculated as p = t / total novel miRNAs. The number of false positives is estimated from 100 rounds of permuted controls. In each of the 100 rounds, t and p are calculated, g…	in speciesnumber of reference mature miRNAs for that species given as input to miRDeep2.	in datanumber of reference mature miRNAs for that species that map perfectly (full length, no mismatches) to one or more of precursor candidates that have been excised from the genome by miRDeep2.	detected by miRDeep2number of reference mature miRNAs for that species that map perfectly (full length, no mismatches) to one or more of predicted miRNA hairpins that have a score equal to or exceeding the cut-off. The percentage of reference mature miRNAs in data that is detected by miRDeep2 is calculated as s = reference mature miRNAs detected / reference mature miRNAs in data. s can be used as…	estimated signal-to-noisefor the given score cut-off, the signal-to-noise ratio is estimated as r = total miRNA hairpins reported / mean estimated false positive miRNA hairpins over 100 rounds of permuted controls.	excision gearingthis is the minimum read stack height required for excising a potential miRNA precursor from the genome in this analysis.
10	14	3 ± 2	11 ± 2 (77 ± 12%)	306	249	36 (14%)	8.3	3
9	14	3 ± 2	11 ± 2 (77 ± 12%)	306	249	36 (14%)	8.2	3
8	14	3 ± 2	11 ± 2 (76 ± 12%)	306	249	36 (14%)	8	3
7	15	4 ± 2	11 ± 2 (76 ± 11%)	306	249	36 (14%)	7.9	3
6	17	4 ± 2	13 ± 2 (78 ± 10%)	306	249	39 (16%)	8.2	3
5	40	4 ± 2	36 ± 2 (89 ± 5%)	306	249	136 (55%)	22.8	3
4	49	7 ± 3	42 ± 3 (86 ± 6%)	306	249	173 (69%)	20.1	3
3	56	22 ± 5	34 ± 5 (62 ± 10%)	306	249	180 (72%)	8.5	3
2	71	32 ± 7	39 ± 7 (55 ± 10%)	306	249	184 (74%)	6.3	3
1	116	48 ± 7	68 ± 7 (59 ± 6%)	306	249	202 (81%)	5.2	3
0	156	93 ± 9	63 ± 9 (41 ± 6%)	306	249	202 (81%)	3.2	3
-1	173	177 ± 13	3 ± 6 (2 ± 3%)	306	249	202 (81%)	1.9	3
-2	209	256 ± 15	0 ± 0 (0 ± 0%)	306	249	202 (81%)	1.4	3
-3	278	335 ± 16	0 ± 0 (0 ± 0%)	306	249	202 (81%)	1.3	3
-4	369	433 ± 17	0 ± 0 (0 ± 0%)	306	249	202 (81%)	1.2	3
-5	435	586 ± 22	0 ± 0 (0 ± 0%)	306	249	202 (81%)	1	3
-6	500	720 ± 24	0 ± 0 (0 ± 0%)	306	249	202 (81%)	0.9	3
-7	596	824 ± 26	0 ± 0 (0 ± 0%)	306	249	202 (81%)	0.9	3
-8	695	908 ± 26	0 ± 0 (0 ± 0%)	306	249	202 (81%)	1	3
-9	774	978 ± 28	0 ± 0 (0 ± 0%)	306	249	202 (81%)	1	3
-10	846	1031 ± 28	0 ± 0 (0 ± 0%)	306	249	202 (81%)	1	3
novel miRNAs predicted by miRDeep2
provisional idthis is a provisional miRNA name assigned by miRDeep2. The first part of the id designates the chromosome or genome contig on which the miRNA gene is located. The second part is a running number that is added to avoid identical ids. The running number is incremented by one for each potential miRNA precursor that is excised from the genome. Clicking this field will display a pdf of t…	miRDeep2 scorethe log-odds score assigned to the hairpin by miRDeep2	estimated probability that the miRNA candidate is a true positivethe estimated probability that a predicted novel miRNA with a score of this or higher is a true positive. To see exactly how this probability is estimated, mouse over the 'novel miRNAs, true positives' in the table at the top of the webpage.	rfam alertthis field indicates if the predicted miRNA hairpin has sequence similarity to reference rRNAs or tRNAs. Warnings in this field should overrule the estimated probability that a reported miRNA is a true positive (previous field).	total read countthis is the sum of read counts for the predicted mature, loop and star miRNAs.	mature read countthis is the number of reads that map to the predicted miRNA hairpin and are contained in the sequence covered by the predicted mature miRNA, including 2 nts upstream and 5 nts downstream.	loop read countthis is the number of reads that map to the predicted miRNA hairpin and are contained in the sequence covered by the predicted miRNA loop, including 2 nts upstream and 5 nts downstream.	star read countthis is the number of reads that map to the predicted miRNA hairpin and are contained in the sequence covered by the predicted star miRNA, including 2 nts upstream and 5 nts downstream.	significant randfold p-valuethis field indicates if the estimated randfold p-value of the excised potential miRNA hairpin is equal to or lower than 0.05 (see Bonnet et al., Bioinformatics, 2004).	miRBase miRNAthis field displays the ids of any reference mature miRNAs for the species that map perfectly (full length, no mismatches) to the reported miRNA hairpin. If this is the case, the reported miRNA hairpin is assigned as a known miRNA. If not, it is assigned as a novel miRNA. If more than one reference mature miRNA maps to the miRNA hairpin, then only the id of the reference miRBase miRN…	example miRBase miRNA with the same seedthis field displays the ids of any reference mature miRNAs from related species that have a seed sequence identical to that of the reported mature miRNA. The seed is here defined as nucleotides 2-8 from the 5' end of the mature miRNA. If more than one reference mature miRNA have identical seed, then only the id of the miRNA that occurs last in the input fil…	UCSC browserif a species name was input to miRDeep2, then clicking this field will initiate a UCSC blat search of the consensus precursor sequence against the reference genome.	NCBI blastnclicking this field will initiate a NCBI blastn search of the consensus precursor sequence against the nr/nt database (non-redundant collection of all NCBI nucleotide sequences).	consensus mature sequencethis is the consensus mature miRNA sequence as inferred from the deep sequencing reads.	consensus star sequencethis is the consensus star miRNA sequence as inferred from the deep sequencing reads.	consensus precursor sequencethis is the consensus precursor miRNA sequence as inferred from the deep sequencing reads. Note that this is the inferred Drosha hairpin product, and therefore does not include substantial flanking genomic sequence as does most miRBase precursors.	precursor coordinateThe given precursor coordinates refer do absolute position in the mapped reference sequence
NC_010461.4_34366	25000	0.77 ± 0.12		49937	49724	0	213	yes				blast	ugauuggcaccucuuggagug	auuccaggaagugccauuca	auuccaggaagugccauucacguggcuaaaaauaugauuggcaccucuuggagug	NC_010461.4:137237113..137237168:-
NC_010444.3_16017	2400	0.77 ± 0.12		4904	4779	0	125	no				blast	uaauuguagacguugcugca	ugaagaaucggaaaagcaguacuugagu	uaauuguagacguugcugcaaguggaauaugaaccuccuugugaagaaucggaaaagcaguacuugagu	NC_010444.3:18212158..18212227:-
NC_010450.3_31375	2200	0.77 ± 0.12		4404	4400	0	4	no				blast	ugucauguaggucaaagacacgg	uguguugcuguggcucuggc	ugucauguaggucaaagacacggcuuggauccuguguugcuguggcucuggc	NC_010450.3:31223600..31223652:-
NC_010461.4_33638	770	0.77 ± 0.12		1503	1502	0	1	yes		hsa-miR-660-5p		blast	uacccauugcauaucggaguu	ccuccuaugugcaugguuua	uacccauugcauaucggaguugugaauucucaaagcaccuccuaugugcaugguuua	NC_010461.4:48640827..48640884:+
NC_010445.3_17465	280	0.77 ± 0.12		557	408	0	149	yes		hsa-miR-6131		blast	agcuggucugggaguucccggg	ggggaacucccagaccagcu	ggggaacucccagaccagcuuccacucccuucaagaagcuggucugggaguucccggg	NC_010445.3:10664434..10664492:+
NC_010445.3_17585	47	0.77 ± 0.12		101	88	0	13	no				blast	aucugucugugucucugagca	ucucugagacacugacugu	ucucugagacacugacuguggggguauguguguguccaucugucugugucucugagca	NC_010445.3:29052266..29052324:+
NC_010445.3_18048	34	0.77 ± 0.12		59	52	0	7	yes		hsa-miR-216b		blast	aaaucucugcaggcaaaugu	acacuuaccuguagagauuc	aaaucucugcaggcaaaugugauguuacuaaagaaaucacacacuuaccuguagagauuc	NC_010445.3:90047326..90047386:+
NC_010449.4_26094	22	0.77 ± 0.12		42	24	0	18	yes				blast	ucugguccagacacugugga	ucucaguguuugaaccagaa	ucugguccagacacuguggagcugaagagaccaacacuucucaguguuugaaccagaa	NC_010449.4:8701439..8701497:+
NW_003613164.1_35268	22	0.77 ± 0.12		42	24	0	18	yes				blast	ucugguccagacacugugga	ucucaguguuugaaccagaa	ucugguccagacacuguggagcugaagagaccaacacuucucaguguuugaaccagaa	NW_003613164.1:53415..53473:+
NC_010461.4_33630	21	0.77 ± 0.12		33	30	0	3	yes		hsa-miR-188-5p		blast	caucccuugcaugguggagg	cucccacgugcaggguuug	caucccuugcaugguggagggugagcuuucugaaaaccccucccacgugcaggguuug	NC_010461.4:48632395..48632453:+
NC_010447.4_21912	15	0.77 ± 0.12		34	33	0	1	yes				blast	aagaauaaacagaaccuu	cuguucuuuuuuuuuuuu	aagaauaaacagaaccuuugcgcaacacuguucuuuuuuuuuuuu	NC_010447.4:94982990..94983035:+
NC_010446.4_19989	10	0.77 ± 0.12		11	8	0	3	yes		hsa-miR-4540		blast	uuaguccuucggaaccccaa	ugggguucaaaaggacucaag	ugggguucaaaaggacucaagaauuauagucacauaaacuucuuaguccuucggaaccccaa	NC_010446.4:110277094..110277156:+
NC_010446.4_19991	10	0.77 ± 0.12		11	8	0	3	yes		hsa-miR-4540		blast	uuaguccuucggaaccccaa	ugggguucaaaaggacucaag	ugggguucaaaaggacucaagaauuauagucacauaaacuucuuaguccuucggaaccccaa	NC_010446.4:111113377..111113439:+
NC_010446.4_19995	10	0.77 ± 0.12		11	8	0	3	yes		hsa-miR-4540		blast	uuaguccuucggaaccccaa	ugggguucaaaaggacucaag	ugggguucaaaaggacucaagaauuauagucacauaaacuucuuaguccuucggaaccccaa	NC_010446.4:111321714..111321776:+
NC_010455.4_4477	7.3	0.76 ± 0.11		12	11	0	1	yes				blast	ucuggcuuuaaucucugucu	gaaagagauuaaagcuagca	ucuggcuuuaaucucugucuuguauauaugaaagagaaagagauuaaagcuagca	NC_010455.4:112108559..112108614:-
NC_010447.4_22446	6	0.78 ± 0.10		14	14	0	0	yes		hsa-miR-200b-3p		blast	uaauacugccggguaaugaug	ucuuacccagcaguguuugg	ucuuacccagcaguguuugggugcugcuugcgagucucuaauacugccggguaaugaug	NC_010447.4:66194133..66194192:-
NC_010445.3_18466	6	0.78 ± 0.10		21	19	0	2	yes		hsa-miR-6131		blast	agcuggucugggaguuccc	gggaacucccagaccagc	gggaacucccagaccagcuucuugaagggaguggaagcuggucugggaguuccc	NC_010445.3:10664434..10664488:-
NC_010456.4_7944	5.8	0.89 ± 0.05		19	18	0	1	yes		hsa-miR-593-5p		blast	uggcaccagcacuggcggug	cgcuggcaguguugguggca	cgcuggcaguguugguggcacucgugugguggcaguggcaccagcacuggcggug	NC_010456.4:138325844..138325899:-
NC_010457.4_8473	5.7	0.89 ± 0.05		504	504	0	0	yes		hsa-miR-375		blast	uuuguucguucggcucgcgu	gacgagccccucgcacaaacc	gacgagccccucgcacaaaccggaccugagcguuuuguucguucggcucgcgu	NC_010457.4:133957561..133957614:+
NC_010444.3_17150	5.6	0.89 ± 0.05		33	32	0	1	yes		hsa-miR-3156-3p		blast	aucccacuguggccucccu	agggucugcuccagguggga	agggucugcuccaggugggaugccuguucucaggucugcaucccacuguggccucccu	NC_010444.3:156771713..156771771:-
NC_010447.4_22444	5.6	0.89 ± 0.05		304	304	0	0	yes		hsa-miR-141-3p		blast	uaacacugucugguaaaga	uuccagcacaguguugga	uuccagcacaguguuggauggucuaauagugaagcuccuaacacugucugguaaaga	NC_010447.4:66193721..66193778:-
NC_010448.3_24453	5.6	0.89 ± 0.05		11	9	0	2	yes		hsa-miR-939-5p		blast	gggggagccaggcggguggagg	cgcguggcucucguaccgugu	gggggagccaggcggguggaggcuggaccgggggucgguccucgcgcguggcucucguaccgugu	NC_010448.3:871281..871346:-
NW_003613161.1_35251	5.6	0.89 ± 0.05		33	32	0	1	yes		hsa-miR-3156-3p		blast	aucccacuguggccucccu	agggucugcuccagguggga	agggucugcuccaggugggaugccuguucucaggucugcaucccacuguggccucccu	NW_003613161.1:99964..100022:+
NC_010455.4_3901	5.6	0.89 ± 0.05		4395	4394	0	1	yes		hsa-miR-26a-5p		blast	uucaaguaacccaggauagg	ccuauucuugguuacuugca	uucaaguaacccaggauaggcugugcaggucccaaggggccuauucuugguuacuugca	NC_010455.4:24885257..24885316:-
NC_010444.3_15725	5.6	0.89 ± 0.05		33	32	0	1	yes		hsa-miR-3156-3p		blast	aucccacuguggccucccu	agggucugcuccagguggga	agggucugcuccaggugggaugccuguucucaggucugcaucccacuguggccucccu	NC_010444.3:156907082..156907140:+
NC_010448.3_23529	5.5	0.89 ± 0.05		763	760	0	3	yes		hsa-miR-200b-3p		blast	uaauacugccugguaaugaug	caucuuacugggcagcauug	caucuuacugggcagcauuggauggugucuggucucuaauacugccugguaaugaug	NC_010448.3:58064310..58064367:+
NC_010443.4_14695	5.5	0.89 ± 0.05		22	22	0	0	yes		hsa-miR-219-5p		blast	ugauuguccaaacgcaauucu	aauuguggcuggacaucugu	ugauuguccaaacgcaauucuuguacgagucugcggccaaccgagaauuguggcuggacaucugu	NC_010443.4:302806860..302806925:-
NC_010451.3_32298	5.4	0.89 ± 0.05		17	15	0	2	yes		hsa-miR-135a-5p		blast	uauggcuuuucauuccuaugu	auguagggcuaaaagccaugg	uauggcuuuucauuccuaugugauuacuguuccaaacucauguagggcuaaaagccaugg	NC_010451.3:72461654..72461714:+
NC_010460.3_11036	5.4	0.89 ± 0.05		1608	1608	0	0	yes		hsa-miR-96-5p		blast	uuuggcacuagcacauuuuug	auuaugugcagugccaauau	uuuggcacuagcacauuuuugcuugugucucuccgcucugagcaauuaugugcagugccaauau	NC_010460.3:20030898..20030962:+
NC_010461.4_34346	5.4	0.89 ± 0.05		1735	1727	0	8	yes		hsa-miR-212-3p		blast	caacagucccugccugggua	ugcccaggcaggugcuga	ugcccaggcaggugcugaucacuuagucucugggucaacagucccugccugggua	NC_010461.4:136189557..136189612:-
NC_010451.3_32967	5.4	0.89 ± 0.05		17	15	0	2	yes		hsa-miR-135a-5p		blast	uauggcuuuucauuccuaugu	auguagggcuaaaagccaugg	uauggcuuuucauuccuaugugauuacuguuccaaacucauguagggcuaaaagccaugg	NC_010451.3:72339106..72339166:-
NW_003541056.1_37135	5.3	0.89 ± 0.05		33	33	0	0	yes		hsa-miR-631		blast	ugaccuggacucagaaag	aacugagucuggggccau	aacugagucuggggccauguggcucugaccuggacucagaaag	NW_003541056.1:2919..2962:+
NC_010461.4_34362	5.2	0.89 ± 0.05		299	295	0	4	yes		hsa-miR-96-5p		blast	auuggcacuuuuuagagug	cacuccaaagagugccaau	cacuccaaagagugccaaucagguacauuaaaauaugauuggcacuuuuuagagug	NC_010461.4:137175099..137175155:-
NC_010451.3_32832	5.2	0.89 ± 0.05		5784	5435	0	349	yes		hsa-miR-34c-3p		blast	aaucacuaauuccacugcca	aggcaguguaauuagcugauu	aggcaguguaauuagcugauuguacucuggcgcuuacaaucacuaauuccacugcca	NC_010451.3:44167441..44167498:-
NC_010461.4_34354	5.2	0.89 ± 0.05		1870	1675	0	195	yes		hsa-miR-652-3p		blast	aauggcgcuuuuuugugaa	uucacaagaaggugucaauu	uucacaagaaggugucaauucagguggacuaaaauaugaauggcgcuuuuuugugaa	NC_010461.4:137140015..137140072:-
NC_010444.3_15371	5.1	0.89 ± 0.05		65	65	0	0	yes		hsa-miR-143-3p		blast	ugagaugagagcccuugg	cagggcuucccaucccagc	cagggcuucccaucccagcuuggccuauuuguugagaugagagcccuugg	NC_010444.3:76693985..76694035:+
NC_010447.4_21208	5.1	0.89 ± 0.05		14	14	0	0	yes		hsa-miR-4667-5p		blast	ccuggggaucuggcgacgag	ccccucgccucuuccccacccc	ccuggggaucuggcgacgaggacauucuucuccccucgccucuuccccacccc	NC_010447.4:9505986..9506039:+
NW_003613233.1_35475	5	0.89 ± 0.05		19727	19711	0	16	yes		hsa-miR-34a-5p		blast	uggcaguguauuguuagcug	cagcuaacaugcaacugcug	uggcaguguauuguuagcugguugaguauaugaguagcaucagcuaacaugcaacugcug	NW_003613233.1:238144..238204:-
NC_010454.3_2163	5	0.89 ± 0.05		77	77	0	0	yes		hsa-miR-130a-3p		blast	uagugcaauauugcuuauagg	uaucgauauugucucugc	uaucgauauugucucugcuguguaaauagcucugaguagugcaauauugcuuauagg	NC_010454.3:37088096..37088153:+
NC_010458.3_9717	5	0.89 ± 0.05		19727	19711	0	16	yes		hsa-miR-34a-5p		blast	uggcaguguauuguuagcug	cagcuaacaugcaacugcug	uggcaguguauuguuagcugguugaguauaugaguagcaucagcuaacaugcaacugcug	NC_010458.3:36468131..36468191:-
NW_003539007.1_35814	4.9	0.86 ± 0.06		12	12	0	0	yes		hsa-miR-655		blast	auaauacaugguuaaccucu	agguuauccguguuauguuc	agguuauccguguuauguucgcuucauucaucaugaauaauacaugguuaaccucu	NW_003539007.1:23073..23129:-
NW_003539007.1_35806	4.8	0.86 ± 0.06		15	15	0	0	yes		hsa-miR-323b-3p		blast	cccaauacacggucgaucu	guuguccguggugaguucgca	guuguccguggugaguucgcauuauuuaaugaugcccaauacacggucgaucu	NW_003539007.1:15872..15925:-
NC_010449.4_28273	4.8	0.86 ± 0.06		16	16	0	0	yes		hsa-miR-146a-5p		blast	ugagaacuugcaaagcaag	agcuuugcaagccagg	ugagaacuugcaaagcaaggcggcuuugccaggcagcuuugcaagccagg	NC_010449.4:3764375..3764425:-
NC_010444.3_15340	4.7	0.86 ± 0.06		7	3	0	4	yes				blast	gggggacagcaggggcauca	gaucccucugcuauccccca	gggggacagcaggggcaucaguguggcugggguucugaucccucugcuauccccca	NC_010444.3:71114337..71114393:+
NC_010461.4_33639	4.5	0.86 ± 0.06		598	598	0	0	yes		hsa-miR-500a-3p		blast	augcaccugggcaaggauu	uccuagcuauccggguccuagu	uccuagcuauccggguccuagugcugucucgaagcaaugcaccugggcaaggauu	NC_010461.4:48643226..48643281:+
NW_003537647.2_34962	4.5	0.86 ± 0.06		6794	6760	0	34	yes		hsa-miR-26a-5p		blast	uucaaguaauucaggauagg	ccuguucuccauuacuuggc	uucaaguaauucaggauagguugugugcuguccagccuguucuccauuacuuggc	NW_003537647.2:56020..56075:+
NC_010454.3_2164	4.4	0.86 ± 0.06		77	77	0	0	yes		hsa-miR-130a-3p		blast	uagugcaauauugcuuauagg	uaugggcaaguugcagauacu	uagugcaauauugcuuauaggguuuugguguuugggaagaacuaugggcaaguugcagauacu	NC_010454.3:37088132..37088195:+
NC_010448.3_22945	4.4	0.86 ± 0.06		35	35	0	0	yes		hsa-miR-3607-5p		blast	ccaugugacugaauucuggcc	ccagggcacacagacu	ccagggcacacagacuacaucucccagcaucccuugcaggcagguguggccaugugacugaauucuggcc	NC_010448.3:4324720..4324790:+
NC_010451.3_33218	4	0.86 ± 0.06		22	16	0	6	yes		hsa-miR-488-3p		blast	uugaaaggcuauuucuugg	cccagauaauggcacucucaa	cccagauaauggcacucucaaacaaguuuccaaguuguuugaaaggcuauuucuugg	NC_010451.3:130508352..130508409:-
NW_003539007.1_35808	3.6	0.62 ± 0.10		9	8	0	1	yes		hsa-miR-485-3p		blast	gucauacacggcucuccucu	agaggcuggccgugaugaauuc	agaggcuggccgugaugaauucgauucaucaaagcgagucauacacggcucuccucu	NW_003539007.1:16618..16675:-
NW_003613252.1_35533	3.5	0.62 ± 0.10		42	42	0	0	yes		hsa-miR-1306-5p		blast	ccaccuccccugcaaacgu	guuaacagagaaaaagguaauc	ccaccuccccugcaaacguguuuguguuaacagagaaaaagguaauc	NW_003613252.1:40746..40793:-
NC_010461.4_33699	3.5	0.62 ± 0.10		23	23	0	0	yes		hsa-miR-384		blast	auuccuagaaauuguuca	aacaauuccuagguaaugu	aacaauuccuagguaauguguauaauguuuguaagucauuccuagaaauuguuca	NC_010461.4:69515845..69515900:+
NC_010445.3_17469	3.4	0.62 ± 0.10		232	222	0	10	yes		hsa-miR-590-3p		blast	uaauuuuauguauaagcua	gagcuuauucauaaaaguac	gagcuuauucauaaaaguacaguauaauccaguaaaccuguaauuuuauguauaagcua	NC_010445.3:11025000..11025059:+
NC_010457.4_8014	3.3	0.62 ± 0.10		80	80	0	0	yes		hsa-miR-708-3p		blast	caacuagacugugagcuu	gcaaacauuuucacccuuggc	caacuagacugugagcuucucaaaagcaaacauuuucacccuuggc	NC_010457.4:2717419..2717465:+
NC_010454.3_2370	3.2	0.62 ± 0.10		7	7	0	0	yes		hsa-miR-3158-3p		blast	cagggcuuggggagcagaga	uuugcuucccgguuccugcg	uuugcuucccgguuccugcguuaccgucuggaaaggcagggcuuggggagcagaga	NC_010454.3:1918970..1919026:-
NC_010455.4_3927	3.1	0.62 ± 0.10		7	7	0	0	yes		hsa-miR-3175		blast	uggggagaagggauggga	cccuccgcuccccugca	uggggagaagggaugggagagcuuaagcuucuccccuccgcuccccugca	NC_010455.4:28716045..28716095:-
NC_010443.4_14694	2.6	0.55 ± 0.10		6	6	0	0	yes		hsa-miR-3154		blast	cagaaggggagucggagca	cucccgcucaccccugcc	cucccgcucaccccugccacgucaaaggaggcagaaggggagucggagca	NC_010443.4:302682024..302682074:-
NW_003538110.2_35331	2.6	0.55 ± 0.10		6	6	0	0	yes		hsa-miR-3154		blast	cagaaggggagucggagca	cucccgcucaccccugcc	cucccgcucaccccugccacgucaaaggaggcagaaggggagucggagca	NW_003538110.2:106978..107028:+
NC_010452.3_236	2.6	0.55 ± 0.10		33	33	0	0	yes				blast	gcgggcccacgggggcccc	ggccccccgggcgagaagggcg	gcgggcccacgggggccccccggugagcccgggccgccgggccccgugggccccccgggcgagaagggcg	NC_010452.3:50066937..50067007:+
NC_010447.4_22416	2.6	0.55 ± 0.10		22	22	0	0	yes		hsa-miR-541-5p		blast	uaaggauucuguggcucc	ugccuucagagcuuuagg	ugccuucagagcuuuaggaacauucuuuugaauaucuuaaggauucuguggcucc	NC_010447.4:59855440..59855495:-
NC_010448.3_24458	2.3	0.55 ± 0.10		12	10	2	0	no		hsa-miR-608		blast	ugggguggguuggcuggg	cacgcccugcccccgcc	cacgcccugcccccgccgcccgcucgcuugacggagcgcgugugggacggugggguggguuggcuggg	NC_010448.3:872315..872383:-
NW_003541037.1_37122	2.3	0.55 ± 0.10		6	5	0	1	yes				blast	aacaccacuuuugggugaagc	uuuugcuucaaucgguggugu	aacaccacuuuugggugaagcagcagcgugucguguuguuuugcuucaaucgguggugu	NW_003541037.1:10083..10142:+
NC_010445.3_17235	2.3	0.55 ± 0.10		6	6	0	0	yes		hsa-miR-589-5p		blast	ugagaaccaggacgucaacuauu	ucuuggcgguccuaguugucucc	ucuuggcgguccuaguugucuccuaagagcagccuucuggacuuuucuuaggugugagaaccaggacgucaacuauu	NC_010445.3:7087868..7087945:+
NW_003613308.1_35776	2.2	0.55 ± 0.10		34	33	0	1	yes				blast	ugcguggcuucucugugcagu	cacaggaaggccacggaggggc	ugcguggcuucucugugcagucuuuucuucugggaccugcacaggaaggccacggaggggc	NW_003613308.1:80988..81049:+
NC_010455.4_2919	2.2	0.55 ± 0.10		1079	1071	8	0	yes				blast	ggggggugucccucgcgggg	gcgcucuccccacucuccga	gcgcucuccccacucuccgagcuccccccccuggggggggggcgcuuccccgccaggggggugucccucgcgggg	NC_010455.4:25411763..25411838:+
NC_010444.3_15468	2.2	0.55 ± 0.10		34	33	0	1	yes				blast	ugcguggcuucucugugcagu	cacaggaaggccacggaggggc	ugcguggcuucucugugcagucuuuucuucugggaccugcacaggaaggccacggaggggc	NC_010444.3:88902995..88903056:+
NC_010455.4_4691	2.1	0.55 ± 0.10		6	6	0	0	yes		hsa-miR-4652-3p		blast	auucuguuagaaaaaugcaa	guguuuuucuaacgggaauac	auucuguuagaaaaaugcaagaaugcuauaaaaucuuguguuuuucuaacgggaauac	NC_010455.4:190079506..190079564:-
NC_010456.4_6619	2.1	0.55 ± 0.10		5	3	0	2	no		hsa-miR-1275		blast	cugggggaguuccuuuug	cuaggaaccgugagguug	cugggggaguuccuuuuguggcgugguggaaacuaggaaccgugagguug	NC_010456.4:7029607..7029657:-
NC_010447.4_22319	2.1	0.55 ± 0.10		60	60	0	0	yes		hsa-miR-708-3p		blast	caacuagacugugagcuu	acuuuuagaaaagcccugga	caacuagacugugagcuucaggagggaaagaaucaaaucuuauugauucucuuucccaaacuuuuagaaaagcccugga	NC_010447.4:25183758..25183837:-
NC_010451.3_31921	2.1	0.55 ± 0.10		17	17	0	0	yes				blast	caggacuugggguggaggggga	ccucuccugccccaaccaugaaggc	ccucuccugccccaaccaugaaggcaaggugggcccaagcaggcccagugaggccaggacuugggguggaggggga	NC_010451.3:3931033..3931109:+
NC_010445.3_17693	2	0.55 ± 0.10		61	61	0	0	no		hsa-miR-92a-2-5p		blast	gggugggggggcggcggg	cucaacccccuugggcccug	cucaacccccuugggcccugcccgggugggggggcggcggg	NC_010445.3:41395395..41395436:+
NC_010461.4_34336	1.9	0.59 ± 0.06		2131	1194	0	937	yes				blast	ugaacagggccuuucuggguc	aacccagggaggugcuguuca	aacccagggaggugcuguucaccuagacuauaugugaacagggccuuucuggguc	NC_010461.4:136187001..136187056:-
NC_010461.4_34341	1.9	0.59 ± 0.06		6653	4510	0	2143	yes				blast	uauccaggcaggugcuguucu	ugaacggcgccugugugguua	uauccaggcaggugcuguucucuuuacuagugaacggcgccugugugguua	NC_010461.4:136188535..136188586:-
NC_010446.4_20725	1.9	0.59 ± 0.06		40	40	0	0	yes				blast	ugggguuccgaaggacuaa	aguccuuuugaaccccaaa	ugggguuccgaaggacuaagaaguuuaugugacuauaauucuugaguccuuuugaaccccaaa	NC_010446.4:111321711..111321774:-
NC_010446.4_20717	1.9	0.59 ± 0.06		40	40	0	0	yes				blast	ugggguuccgaaggacuaa	aguccuuuugaaccccaaa	ugggguuccgaaggacuaagaaguuuaugugacuauaauucuugaguccuuuugaaccccaaa	NC_010446.4:111113374..111113437:-
NC_010446.4_20081	1.9	0.59 ± 0.06		18	18	0	0	yes				blast	agggguuguggggggggg	ccacccgcagcgggaaa	ccacccgcagcgggaaacaccgggagcaggcuuagaggcccugugcccgagaaaagggguuguggggggggg	NC_010446.4:134269690..134269762:+
NC_010446.4_20711	1.8	0.59 ± 0.06		40	40	0	0	yes				blast	ugggguuccgaaggacuaa	aguccuuuugaaccccaaa	ugggguuccgaaggacuaagaaguuuaugugacuauaauucuugaguccuuuugaaccccaaa	NC_010446.4:110277091..110277154:-
NC_010454.3_2536	1.8	0.59 ± 0.06		13	13	0	0	yes				blast	gguggggugggggucuggggg	cccaggcaaccagcugauggu	cccaggcaaccagcugaugguugaaagaaguaaugaugguggggugggggucuggggg	NC_010454.3:26484673..26484731:-
NC_010449.4_26866	1.8	0.59 ± 0.06		41	41	0	0	yes				blast	ugucaugcuggggaguguagu	ugcuccccccgguguccggc	ugucaugcuggggaguguagugaacgucgucaugcuucucacugcuccccccgguguccggc	NC_010449.4:37088414..37088476:+
NC_010461.4_34344	1.8	0.59 ± 0.06		2131	1194	0	937	yes				blast	ugaacagggccuuucuggguc	aacccagggaggugcuguuca	aacccagggaggugcuguucaccuagacugcaugugaacagggccuuucuggguc	NC_010461.4:136189054..136189109:-
NC_010450.3_31212	1.8	0.59 ± 0.06		12	12	0	0	yes				blast	acgcgcugccuuugagcccc	ggucaggcugcagcgccaga	acgcgcugccuuugagcccccguugcgccugcgcguggcgccgggggucaggcugcagcgccaga	NC_010450.3:133590839..133590904:+
NW_003541201.1_37278	1.7	0.59 ± 0.06		15	14	0	1	yes				blast	uggugccugacgucuuggca	agccagggcugcaggcacuga	agccagggcugcaggcacugacauucacccaugguauuguggugccugacgucuuggca	NW_003541201.1:1752..1811:-
NC_010443.4_13333	1.7	0.59 ± 0.06		9	9	0	0	yes		hsa-miR-28-3p		blast	cacuagauugugaguuccu	uggcucaaagucagugcc	cacuagauugugaguuccuuggggacaaaagaugguaucuuuuaucuagauguucucaacuggcucaaagucagugcc	NC_010443.4:28353607..28353685:-
NC_010446.4_20840	1.7	0.59 ± 0.06		271	271	0	0	no		hsa-miR-760		blast	cggcucugggucugugggga	cccucaguccaccagagcccgga	cccucaguccaccagagcccggaugccucagaaauucggcucugggucugugggga	NC_010446.4:135067649..135067705:-
NC_010444.3_15852	1.7	0.59 ± 0.06		74	74	0	0	yes				blast	uuuguuggcuccucugaagu	ucuccgaggggccuucaaggg	ucuccgaggggccuucaagggcaaguucuugucaccuuuguuggcuccucugaagu	NC_010444.3:7444712..7444768:-
NW_003541078.1_37154	1.7	0.59 ± 0.06		73	73	0	0	yes				blast	caaagcacacggccugcaga	ugggccugugucuuaggcu	ugggccugugucuuaggcucugcaagaucaaccgagcaaagcacacggccugcaga	NW_003541078.1:17730..17786:-
NC_010461.4_33658	1.7	0.59 ± 0.06		45	45	0	0	yes				blast	cacaacucugggaaguaccau	ggugcuccaggguuguaca	cacaacucugggaaguaccauuuagauaugcuauauugugaauggugcuccaggguuguaca	NC_010461.4:53138319..53138381:+
NC_010445.3_18760	1.6	0.59 ± 0.06		60	60	0	0	no		hsa-miR-760		blast	uggcucugcgaggucggcu	cugauguggcggugggcaac	cugauguggcggugggcaacgugagggcagccagcaccugugagguugguggugcugacguuggcucugcgaggucggcu	NC_010445.3:42401527..42401607:-
NC_010454.3_2005	1.6	0.59 ± 0.06		61	61	0	0	yes				blast	cuacucuguccccaccucca	gagguggcgacaguggua	gagguggcgacagugguacuuauccagagcguaugugugguugaggcuacucuguccccaccucca	NC_010454.3:18750342..18750408:+
NC_010448.3_23402	1.6	0.59 ± 0.06		18	18	0	0	yes				blast	uggagcacaagagaauucc	aguucccccauggcucagu	uggagcacaagagaauuccuauuauucucauuuuuguaaugaagaaacaggaguucccccauggcucagu	NC_010448.3:46607221..46607291:+
NW_003539007.1_35816	1.6	0.59 ± 0.06		7	7	0	0	yes		hsa-miR-485-3p		blast	aucauacaaggacaauuucu	aaauuauccuugguguguu	aaauuauccuugguguguucgcuuuauuugugaugaaucauacaaggacaauuucu	NW_003539007.1:25704..25760:-
NC_010450.3_31798	1.6	0.59 ± 0.06		185	185	0	0	yes				blast	ucugugaacuagaaaccucu	agguuuccagcuuauaggau	agguuuccagcuuauaggauauucauaugguaguucugugaacuagaaaccucu	NC_010450.3:122371915..122371969:-
NC_010461.4_34356	1.5	0.59 ± 0.06		6134	4791	0	1343	yes				blast	ugaauggcgccuuucugagua	uacucaggaaggcauuauuc	uacucaggaaggcauuauucacauaguuggaaauaugaauggcgccuuucugagua	NC_010461.4:137160442..137160498:-
NC_010455.4_3032	1.5	0.59 ± 0.06		13	13	0	0	yes				blast	ugcucuuuuugagaggcuucu	gagcacucaaaaagauggcucc	ugcucuuuuugagaggcuucugugaugacaggcccagagcacucaaaaagauggcucc	NC_010455.4:36576624..36576682:+
NW_003539007.1_35812	1.5	0.59 ± 0.06		31	17	0	14	yes				blast	uguaugucaacugauccaca	gguugaucagagaacauaca	gguugaucagagaacauacauuuucucaaugauguaugucaacugauccaca	NW_003539007.1:20910..20962:-
NC_010452.3_815	1.5	0.59 ± 0.06		50	50	0	0	yes				blast	gauucccggccaacgcac	gugaaaggccagucga	gauucccggccaacgcaccaagugaaaggccagucga	NC_010452.3:77898354..77898391:-
NC_010452.3_817	1.5	0.59 ± 0.06		50	50	0	0	yes				blast	gauucccggccaacgcac	gugaaaggccagucga	gauucccggccaacgcaccaagugaaaggccagucga	NC_010452.3:78043796..78043833:-
NC_010461.4_34332	1.5	0.59 ± 0.06		5245	4217	0	1028	yes				blast	ugaacggugccuguguggcua	ugaccaggcaggugcuguucu	ugaccaggcaggugcuguucucucgacgaguagugaacggugccuguguggcua	NC_010461.4:136185268..136185322:-
NW_003613497.1_36815	1.4	0.59 ± 0.06		6	6	0	0	yes		hsa-miR-514a-5p		blast	uacucugguucuuucucug	gagacacucuguacagagaaag	uacucugguucuuucucuggagucuauuaucuaguaauuucuccagagacacucuguacagagaaag	NW_003613497.1:296850..296917:-
NC_010456.4_6570	1.4	0.59 ± 0.06		6	6	0	0	yes		hsa-miR-514a-5p		blast	uacucugguucuuucucug	gagacacucuguacagagaaag	uacucugguucuuucucuggagucuauuaucuaguaauuucuccagagacacucuguacagagaaag	NC_010456.4:150128344..150128411:+
NC_010451.3_33131	1.4	0.59 ± 0.06		58	58	0	0	yes				blast	caucugugggauuaugacu	ucagaaucccacccaggc	caucugugggauuaugacugaaugucuuuaagucagaaucccacccaggc	NC_010451.3:116865185..116865235:-
NC_010445.3_18759	1.4	0.59 ± 0.06		60	60	0	0	no		hsa-miR-760		blast	uggcucugcgaggucggcu	caggccugucagggcguug	uggcucugcgaggucggcucaaggugggucuggauauugagcaggccugucagggcguug	NC_010445.3:42401486..42401546:-
NC_010461.4_33769	1.4	0.59 ± 0.06		35	35	0	0	yes				blast	ucagcaauucuugguucucau	gggaaccuggaaaagcugaag	gggaaccuggaaaagcugaagguguaauaugaaaaccucagcaauucuugguucucau	NC_010461.4:94852408..94852466:+
NC_010451.3_32592	1.4	0.59 ± 0.06		42	42	0	0	no		hsa-miR-149-3p		blast	ggggaggggggggcccgcg	cgggcuccauccggaaacga	ggggaggggggggcccgcgcaccggggacagggcaggguaaacggaacgcgggcuccauccggaaacga	NC_010451.3:148327501..148327570:+
NC_010445.3_17996	1.3	0.59 ± 0.06		103	103	0	0	yes				blast	uaggaacucaguggagacuuggg	cauucugucucccucauucuccuaca	uaggaacucaguggagacuugggacaugaccauucugucucccucauucuccuaca	NC_010445.3:80977502..80977558:+
NC_010461.4_34358	1.3	0.59 ± 0.06		163477	163476	0	1	yes				blast	ugauuggcaccucuuugagu	acuucaagaagugccaucca	acuucaagaagugccauccauguggcuagaaauaugauuggcaccucuuugagu	NC_010461.4:137160756..137160810:-
NW_003613073.1_34900	1.3	0.59 ± 0.06		14	14	0	0	yes				blast	ucugagaugugaccugggcau	gccuggguccccuccccagagg	gccuggguccccuccccagagguucaaauuuaauugcucugagaugugaccugggcau	NW_003613073.1:36736..36794:-
NC_010461.4_33447	1.3	0.59 ± 0.06		12	12	0	0	no		hsa-miR-4690-5p		blast	cagcaggcacagacaggca	ccugcgugaacuuggcc	ccugcgugaacuuggccaucacaggcagcaggcacagacaggca	NC_010461.4:6761152..6761196:+
NC_010447.4_22330	1.3	0.59 ± 0.06		14	14	0	0	yes				blast	ucugagaugugaccugggcau	gccuggguccccuccccagagg	gccuggguccccuccccagagguucaaauuuaauugcucugagaugugaccugggcau	NC_010447.4:30185308..30185366:-
NC_010447.4_21986	1.2	0.59 ± 0.06		37	37	0	0	no		hsa-miR-760		blast	uggcucugcgaggucggcu	cugggaguggaggcggu	cugggaguggaggcggugcuggaagggguugacccccucgggugcaaacacaguuggcucugcgaggucggcu	NC_010447.4:201924..201997:-
NC_010461.4_33692	1.2	0.59 ± 0.06		24	24	0	0	yes				blast	uuacaauacaaccugauaa	aucagguuguauuauaaug	uuacaauacaaccugauaagugcuguaacacuuaucagguuguauuauaaug	NC_010461.4:67530382..67530434:+
NC_010443.4_11897	1.1	0.59 ± 0.06		30	30	0	0	yes				blast	accacagggcagaaccacgu	aaggucccugcccugauggaag	aaggucccugcccugauggaagucacacaggugggucaguggacccaggacuugcaacaggugauaccacagggcagaaccacgu	NC_010443.4:107290840..107290925:+
NC_010461.4_34360	1.1	0.59 ± 0.06		17289	17129	0	160	yes				blast	acugucaccuuuuugagua	uacuccaaagggugucauuc	uacuccaaagggugucauucauacagacuaauacaugacugucaccuuuuugagua	NC_010461.4:137168922..137168978:-
NC_010450.3_31233	1	0.59 ± 0.06		30	30	0	0	no		hsa-miR-4515		blast	uggacuggaugacaaucugca	uagcacgugugggccaca	uagcacgugugggccacaggcaaguaguccuccccgcuggcuguggacuggaugacaaucugca	NC_010450.3:139758111..139758175:+
NC_010461.4_33672	1	0.59 ± 0.06		107	107	0	0	yes				blast	cuuauuggcaccucuuuga	aaggaggugcauguugcug	cuuauuggcaccucuuugagaagaaaguuuuaaggaggugcauguugcug	NC_010461.4:58899444..58899494:+
NC_010445.3_18692	1	0.59 ± 0.06		20	20	0	0	yes				blast	ugucacagacaacagaauu	uaauucuguaggaugugaagua	uaauucuguaggaugugaaguaucugucacagacaacagaauu	NC_010445.3:34713081..34713124:-
NC_010455.4_4174	0.9	0.41 ± 0.06		11	11	0	0	yes				blast	gaagacacucugcaacag	ggcagagguacccauucca	ggcagagguacccauuccauuccuagcuugcuugguagcuggugauuggaagacacucugcaacag	NC_010455.4:76061643..76061709:-
NC_010449.4_28274	0.9	0.41 ± 0.06		16	16	0	0	no		hsa-miR-146a-5p		blast	ugagaacuugcaaagcaag	cgcugcgcaguucuuuag	cgcugcgcaguucuuuagccuugagaacuugcaaagcaag	NC_010449.4:3764406..3764446:-
NW_003541241.1_37313	0.9	0.41 ± 0.06		3	3	0	0	yes		hsa-miR-1253		blast	ugagaagaaccccugcauccggg	cggaacugcagggcuugaucgguca	cggaacugcagggcuugaucggucagcuggacgaggucagucuugagaagaaccccugcauccggg	NW_003541241.1:7104..7170:+
NC_010445.3_18465	0.9	0.41 ± 0.06		19	19	0	0	no		hsa-miR-6131		blast	agcuggucugggaguuccc	ucacugccguggcucagguuc	agcuggucugggaguucccccguggccuagcaguuaaggauccgcauugucacugccguggcucagguuc	NC_010445.3:10664383..10664453:-
NC_010448.3_25494	0.9	0.41 ± 0.06		3	3	0	0	yes		hsa-miR-4443		blast	cuggaggccccgagggaccg	uuccuuugcccucccuuc	uuccuuugcccucccuucucuggaggccccgagggaccg	NC_010448.3:71475069..71475108:-
NC_010457.4_8785	0.8	0.41 ± 0.06		63	63	0	0	no		hsa-miR-1827		blast	ugaggcaguaguuugugcug	gugcacacccugagacagc	ugaggcaguaguuugugcuggcaggguagguagagcaggugccccgacagugcacacccugagacagc	NC_010457.4:29261563..29261631:-
NC_010452.3_785	0.8	0.41 ± 0.06		90	90	0	0	yes				blast	ucaccucuaagaggagaa	cuaccucuuggaaccccuc	ucaccucuaagaggagaaagagauccgcccagggccuggaucugaucuuucaacuucucuuuucuaccucuuggaaccccuc	NC_010452.3:69570891..69570973:-
NW_003538009.1_35239	0.8	0.41 ± 0.06		25	25	0	0	yes				blast	auugagaacacugacauaac	uauucaguggcccucaaucc	auugagaacacugacauaacagcgugauuuuuuccccuuauucaguggcccucaaucc	NW_003538009.1:25922..25980:-
NC_010443.4_13215	0.8	0.41 ± 0.06		240	240	0	0	no		hsa-miR-4499		blast	uagacugaagcuccuuga	gaggggcuauggucaaagcu	gaggggcuauggucaaagcugcagggaagccccugucaccaguagacugaagcuccuuga	NC_010443.4:311742621..311742681:+
NC_010454.3_1921	0.8	0.41 ± 0.06		593	435	0	158	yes				blast	aucauguaugauacugcaaa	uuugcaguaacagguguga	uuugcaguaacaggugugaacauucuagcagcaguuugaugaucauguaugauacugcaaa	NC_010454.3:4273971..4274032:+
NC_010447.4_22737	0.7	0.41 ± 0.06		286	286	0	0	yes				blast	ucaucuguaaaauggggaua	gucccaucucacagaggaaa	ucaucuguaaaauggggauaauaagucccaucucacagaggaaa	NC_010447.4:69098034..69098078:-
NC_010453.4_1283	0.7	0.41 ± 0.06		10	10	0	0	yes				blast	uguggagaccucagcacgua	cgugucugucugucuucacugc	uguggagaccucagcacguaguuucuucuugugcacgucugcgugucugucugucuucacugc	NC_010453.4:6422007..6422070:-
NC_010448.3_25577	0.7	0.41 ± 0.06		13	13	0	0	no		hsa-miR-1909-5p		blast	ugagugccuuggggaauucacug	guggagaccagcaggugguggg	ugagugccuuggggaauucacugaccagaguagcuuaugcguguuuagaggugguggagaccagcaggugguggg	NC_010448.3:83822686..83822761:-
NC_010453.4_1281	0.7	0.41 ± 0.06		10	10	0	0	yes				blast	uguggagaccucagcacgua	cgugucugucugucuucacugc	uguggagaccucagcacguaguuucuucuugugcacgucugcgugucugucugucuucacugc	NC_010453.4:6249985..6250048:-
NC_010448.3_23425	0.7	0.41 ± 0.06		11	11	0	0	no		hsa-miR-3960		blast	ggcggcggcggcgacucuga	ggaggaggcgaaggcguuga	ggaggaggcgaaggcguugauggcaguggcggcgauggcggcggcggcgacucuga	NC_010448.3:48310478..48310534:+
NC_010455.4_4143	0.7	0.41 ± 0.06		15	15	0	0	yes				blast	ugaccuugggcgaguccuu	ggacagugacgauucagggucauu	ugaccuugggcgaguccuuuagccuugguuagccuuacauuucucuuuggcagagggacagugacgauucagggucauu	NC_010455.4:65362104..65362183:-
NC_010447.4_22875	0.6	0.41 ± 0.06		43	43	0	0	yes				blast	ccucccggguuucggcac	guuagaacggagggg	ccucccggguuucggcaccaaaaauguuagaacggagggg	NC_010447.4:107241515..107241555:-
NC_010447.4_22374	0.5	0.41 ± 0.06		6	6	0	0	yes		hsa-miR-29a-5p		blast	ucugauuuuucggacacccaga	uguugguggaaaaaucacuua	uguugguggaaaaaucacuuauucugauuuuucggacacccaga	NC_010447.4:44973603..44973647:-
NC_010454.3_1960	0.5	0.41 ± 0.06		12	10	0	2	no				blast	aaguuuggcucgaaaacgaa	uuguaucgagcuuggucg	aaguuuggcucgaaaacgaaucuggaauaaaaaguaccccauuuguaucgagcuuggucg	NC_010454.3:14821253..14821313:+
NW_003540104.2_36305	0.5	0.41 ± 0.06		602	602	0	0	no		hsa-miR-22-3p		blast	aagcugccaguuggagaa	cuccaacuugaauucuguucu	aagcugccaguuggagaagaggaggcagggccuccuugggcuccaacuugaauucuguucu	NW_003540104.2:79022..79083:-
NC_010444.3_16472	0.5	0.41 ± 0.06		36	36	0	0	no		hsa-miR-670		blast	aucccugaguguaugugguga	gccaccuucgguuucggggugg	gccaccuucgguuucgggguggaucugacaucccugaguguaugugguga	NC_010444.3:20399983..20400033:-
NC_010449.4_27722	0.5	0.41 ± 0.06		30	30	0	0	no		hsa-miR-3605-5p		blast	ugaggaugaaaguugcccg	uguaucuucccucaga	ugaggaugaaaguugcccgaagacaaccgagcaggacuuuuuggagcagagaguagccuggucucacguguaucuucccucaga	NC_010449.4:99499300..99499384:+
NC_010455.4_3750	0.5	0.41 ± 0.06		9	9	0	0	yes				blast	uucucauuggccucauguccu	gagcuggccaaugaguugu	uucucauuggccucauguccugucacuuccaggagcuggccaaugaguugu	NC_010455.4:202679343..202679394:+
NC_010445.3_18192	0.4	0.41 ± 0.06		60	60	0	0	yes				blast	uguuggugagaauauggagca	guccagccauucuggaaagcagu	uguuggugagaauauggagcaucaggaacucucaugcauagcugaugggaguucaauuugguccagccauucuggaaagcagu	NC_010445.3:119916443..119916526:+
NC_010455.4_4737	0.4	0.41 ± 0.06		15	15	0	0	no		hsa-miR-4714-5p		blast	aacucugagauuuuugguu	cuagaaggcaaggggaagg	aacucugagauuuuugguuuuuugaccucacugugcaugggggacaugaacuuggacucaacaaggcuagaaggcaaggggaagg	NC_010455.4:207911342..207911427:-
NC_010448.3_23540	0.3	0.41 ± 0.06		1	1	0	0	yes		hsa-miR-3175		blast	gggggagaagggcagcgg	gcucccaccuccccgc	gggggagaagggcagcgggaagccgcccagugggucagugcaucuggcccaucggcugccugcucccaccuccccgc	NC_010448.3:59289819..59289896:+
NC_010448.3_23542	0.3	0.41 ± 0.06		1	1	0	0	yes		hsa-miR-3175		blast	gggggagaagggcagcgg	gcucccaccuccccgc	gggggagaagggcagcgggaagccgcccagugggucagugcaucuggcccaucggcugccugcucccaccuccccgc	NC_010448.3:59401596..59401673:+
NC_010445.3_17741	0.3	0.41 ± 0.06		42	36	1	5	no		hsa-miR-185-5p		blast	uggagagaucuuuugagacc	ccucugcaaggaucuuucug	ccucugcaaggaucuuucugccaccaugucagaguucauuuccagaaacgugucugggaggcugguccuggagagaucuuuugagacc	NC_010445.3:47886167..47886255:+
NC_010458.3_9718	0.2	0.41 ± 0.06		19711	19711	0	0	no		hsa-miR-34a-5p		blast	uggcaguguauuguuagcug	guuaaugaagugcauugguuac	guuaaugaagugcauugguuaccugugugugauggguuggcaguguauuguuagcug	NC_010458.3:36468171..36468228:-
NW_003613233.1_35476	0.2	0.41 ± 0.06		19711	19711	0	0	no		hsa-miR-34a-5p		blast	uggcaguguauuguuagcug	guuaaugaagugcauugguuac	guuaaugaagugcauugguuaccugugugugauggguuggcaguguauuguuagcug	NW_003613233.1:238184..238241:-
NC_010444.3_15530	0.1	0.41 ± 0.06		9	6	0	3	yes				blast	uaaaaugcuauucugucacu	acugacaggagagcauuuua	uaaaaugcuauucugucacuguaauaguucauaugggcacugacaggagagcauuuua	NC_010444.3:100272648..100272706:+
NC_010461.4_33483	0.1	0.41 ± 0.06		22	22	0	0	yes				blast	uaagaaacgcagaaucuca	ugauccuccguuucuugcc	ugauccuccguuucuugccacuuguagcguggugcugcuuguaagaaacgcagaaucuca	NC_010461.4:16741969..16742029:+
NC_010458.3_9500	0.1	0.41 ± 0.06		27	27	0	0	yes				blast	uagaaaguagaacuugaagcaaa	uuauuuaggaggugcagaucuggg	uagaaaguagaacuugaagcaaagguggaaguauuguuacuuuauuuaggaggugcagaucuggg	NC_010458.3:51631227..51631292:+
NC_010461.4_33705	0.1	0.41 ± 0.06		9	9	0	0	yes				blast	ugugugccuauauaugugu	auauauauauguauauaua	auauauauauguauauauauauauauauagugugugugugugugccuauauaugugu	NC_010461.4:72042066..72042123:+
NC_010451.3_32013	0	0.41 ± 0.06		5	5	0	0	yes		hsa-miR-5683		blast	uacagaugagaaagugaa	uacuucucucaacuacuca	uacuucucucaacuacucagccaggcaguuauucuugauucccauuuuacagaugagaaagugaa	NC_010451.3:18756833..18756898:+
NC_010456.4_6437	0	0.41 ± 0.06		10	10	0	0	yes				blast	gucucacagaggacuuaccuggc	cauugucauugacuucugugaaccca	cauugucauugacuucugugaacccaagaggccuggcccagucucacagaggacuuaccuggc	NC_010456.4:124987602..124987665:+
NC_010452.3_798	0	0.41 ± 0.06		21	21	0	0	no		hsa-miR-6131		blast	agcuggucugggaguuccc	gagagaacuaagauucagcagc	gagagaacuaagauucagcagcuggucagggcagcuggucugggaguuccc	NC_010452.3:73538800..73538851:-
NC_010452.3_800	0	0.41 ± 0.06		21	21	0	0	no		hsa-miR-6131		blast	agcuggucugggaguuccc	gagagaacuaagauucagcagc	gagagaacuaagauucagcagcuggucagggcagcuggucugggaguuccc	NC_010452.3:73685057..73685108:-
NC_010459.4_9947	0	0.41 ± 0.06		36	28	8	0	no		hsa-miR-4419a		blast	ugagggaguuaauucuggacgag	cuccagcucugacccucauu	cuccagcucugacccucauucccaagauaaggacuguuuccuggucagaaaggacaugagggaguuaauucuggacgag	NC_010459.4:14040481..14040560:+
NC_010456.4_7479	0	0.41 ± 0.06		14	13	1	0	yes				blast	uaggauuggcauaugagaua	ucucauauuggcauaugaa	uaggauuggcauaugagauauauggaauggcauaugagauauauggaauguauaucucauauuggcauaugaa	NC_010456.4:77948694..77948767:-
mature miRBase miRNAs detected by miRDeep2
tag idthis is a tag id assigned by miRDeep2. The first part of the id designates the chromosome or genome contig on which the miRNA gene is located. The second part is a running number that is added to avoid identical ids. The running number is incremented by one for each potential miRNA precursor that is excised from the genome. Clicking this field will display a pdf of the structure, read signa…	miRDeep2 scorethe log-odds score assigned to the hairpin by miRDeep2	estimated probability that the miRNA is a true positivethe estimated probability that a predicted miRNA with a score of this or higher is a true positive. To see exactly how this probability is estimated, mouse over the 'novel miRNAs, true positives' in the table at the top of the webpage. For miRBase miRNAs, this reflects the support that the data at hand lends to the miRNA.	rfam alertthis field indicates if the miRNA hairpin has sequence similarity to reference rRNAs or tRNAs. Warnings in this field should overrule the estimated probability that a reported miRNA is a true positive (previous field).	predicted mature seq. in accordance with miRBase mature seq.If the predicted miRDeep2 sequence overlaps with the miRBase annotated mature sequence than this is indicated by 'TRUE'. If the predicted miRDeep2 star sequence overlaps with the miRBase annotated mature sequence this is inidicated by 'STAR'.	total read countthis is the sum of read counts for the mature, loop and star miRNAs.	mature read countthis is the number of reads that map to the miRNA hairpin and are contained in the sequence covered by the consensus mature miRNA, including 2 nts upstream and 5 nts downstream.	loop read countthis is the number of reads that map to the miRNA hairpin and are contained in the sequence covered by the consensus miRNA loop, including 2 nts upstream and 5 nts downstream.	star read countthis is the number of reads that map to the miRNA hairpin and are contained in the sequence covered by the consensus star miRNA, including 2 nts upstream and 5 nts downstream.	significant randfold p-valuethis field indicates if the estimated randfold p-value of the miRNA hairpin is equal to or lower than 0.05 (see Bonnet et al., Bioinformatics, 2004).	mature miRBase miRNAthis field displays the ids of any reference mature miRNAs for the species that map perfectly (full length, no mismatches) to the reported miRNA hairpin. If this is the case, the reported miRNA hairpin is assigned as a known miRNA. If not, it is assigned as a novel miRNA. If more than one reference mature miRNA maps to the miRNA hairpin, then only the id of the reference miRBa…	example miRBase miRNA with the same seedthis field displays the ids of any reference mature miRNAs from related species that have a seed sequence identical to that of the reported mature miRNA. The seed is here defined as nucleotides 2-8 from the 5' end of the mature miRNA. If more than one reference mature miRNA have identical seed, then only the id of the miRNA that occurs last in the input fil…	UCSC browserif a species name was input to miRDeep2, then clicking this field will initiate a UCSC blat search of the consensus precursor sequence against the reference genome.	NCBI blastnclicking this field will initiate a NCBI blastn search of the consensus precursor sequence against the nr/nt database (non-redundant collection of all NCBI nucleotide sequences).	consensus mature sequencethis is the consensus mature miRNA sequence as inferred from the deep sequencing reads.	consensus star sequencethis is the consensus star miRNA sequence as inferred from the deep sequencing reads.	consensus precursor sequencethis is the consensus precursor miRNA sequence as inferred from the deep sequencing reads. Note that this is the inferred Drosha hairpin product, and therefore does not include substantial flanking genomic sequence as does most miRBase precursors.	precursor coordinateThe given precursor coordinates refer do absolute position in the mapped reference sequence
NC_010444.3_15735	410000	0.77 ± 0.12		STAR	817467	815101	0	2366	yes	ssc-miR-143-5p	hsa-miR-143-3p		blast	ugagaugaagcacuguagcu	ggugcagugcugcaucucu	ggugcagugcugcaucucuggucagcugggagucugagaugaagcacuguagcu	NC_010444.3:157344752..157344806:+
NC_010444.3_15738	170000	0.77 ± 0.12		TRUE	344964	344953	0	11	yes	ssc-miR-145-5p	hsa-miR-145-5p		blast	guccaguuuucccaggaaucc	auuccuggaaauacuguu	guccaguuuucccaggaaucccuuagaugcugagauggggauuccuggaaauacuguu	NC_010444.3:157346142..157346200:+
NC_010459.4_10554	19000	0.77 ± 0.12		TRUE	38074	38067	0	7	yes	ssc-miR-103	hsa-miR-103a-3p		blast	agcagcauuguacagggcuau	agcuucuuuacagugcugccuu	agcuucuuuacagugcugccuuguagcauucaggucaagcagcauuguacagggcuau	NC_010459.4:36149799..36149857:-
NC_010456.4_7810	17000	0.77 ± 0.12		TRUE	34744	34743	0	1	yes	ssc-miR-107	hsa-miR-103a-3p		blast	agcagcauuguacagggcuau	agcuucuuuacaguguugccu	agcuucuuuacaguguugccuuguggcauggaguucaagcagcauuguacagggcuau	NC_010456.4:110407109..110407167:-
NC_010461.4_34042	13000	0.77 ± 0.12		TRUE	27350	27347	0	3	no	ssc-let-7f	hsa-let-7a-5p		blast	ugagguaguagauuguauag	aacacuagugcucugugg	aacacuagugcucugugggaugagguaguagauuguauag	NC_010461.4:51801783..51801823:-
NC_010453.4_1086	5100	0.77 ± 0.12		TRUE	10097	10081	0	16	yes	ssc-miR-20a	hsa-miR-17-5p		blast	uaaagugcuuauagugcaggu	acugcauuaugagcacuuaa	uaaagugcuuauagugcagguaguguuuaguuaucuacugcauuaugagcacuuaa	NC_010453.4:66610520..66610576:+
NC_010460.3_11025	4100	0.77 ± 0.12		TRUE	8204	8200	0	4	yes	ssc-miR-29a	hsa-miR-29a-3p		blast	uagcaccaucugaaaucgg	ugauuucuuuugguguuca	ugauuucuuuugguguucagagucaauauaauuuucuagcaccaucugaaaucgg	NC_010460.3:19035241..19035296:+
NC_010455.4_3975	3700	0.77 ± 0.12		TRUE	7294	7119	0	175	yes	ssc-miR-425-5p	hsa-miR-425-5p		blast	aaugacacgaucacucccguuga	caucgggaaugucguguccg	aaugacacgaucacucccguugagugggcacccaaguagccaucgggaaugucguguccg	NC_010455.4:34898119..34898179:-
NC_010461.4_34018	3300	0.77 ± 0.12		STAR	6649	6120	0	529	yes	ssc-miR-221-5p	hsa-miR-221-3p		blast	agcuacauugucugcuggguuu	accuggcauacaauguagauuu	accuggcauacaauguagauuucuguguuuguugggcaacagcuacauugucugcuggguuu	NC_010461.4:45274877..45274939:-
NC_010453.4_1080	1600	0.77 ± 0.12		TRUE	3163	3073	0	90	yes	ssc-miR-17-5p	hsa-miR-17-5p		blast	caaagugcuuacagugcaggua	acugcagugaaggcacuugu	caaagugcuuacagugcagguagugauaaugugcaucuacugcagugaaggcacuugu	NC_010453.4:66610069..66610127:+
NC_010448.3_23412	600	0.77 ± 0.12		TRUE	1172	1148	0	24	yes	ssc-miR-769-5p	hsa-miR-769-5p		blast	ugagaccucuggguucugag	ugggaucucuggggucuugg	ugagaccucuggguucugagcugugauguugcuuccaagcugggaucucuggggucuugg	NC_010448.3:47579837..47579897:+
NC_010448.3_23414	600	0.77 ± 0.12		TRUE	1172	1148	0	24	yes	ssc-miR-769-5p	hsa-miR-769-5p		blast	ugagaccucuggguucugag	ugggaucucuggggucuugg	ugagaccucuggguucugagcugugauguugcuuccaagcugggaucucuggggucuugg	NC_010448.3:47708773..47708833:+
NC_010454.3_2650	310	0.77 ± 0.12		STAR	605	602	0	3	yes	ssc-miR-365-5p	hsa-miR-365a-3p		blast	uaaugccccuaaaaauccuu	agggacuuucaggggcagcug	agggacuuucaggggcagcuguguuuucugacucagucauaaugccccuaaaaauccuu	NC_010454.3:45152805..45152864:-
NW_003538661.2_35607	270	0.77 ± 0.12		STAR	530	290	0	240	yes	ssc-miR-455-5p	hsa-miR-455-3p		blast	gcaguccaugggcauauaca	uaugugccuuuggacuacauc	uaugugccuuuggacuacaucguggaagccagcaccaugcaguccaugggcauauaca	NW_003538661.2:75377..75435:+
NC_010443.4_13021	270	0.77 ± 0.12		STAR	530	290	0	240	yes	ssc-miR-455-5p	hsa-miR-455-3p		blast	gcaguccaugggcauauaca	uaugugccuuuggacuacauc	uaugugccuuuggacuacaucguggaagccagcaccaugcaguccaugggcauauaca	NC_010443.4:286017390..286017448:+
NC_010453.4_1082	240	0.77 ± 0.12		TRUE	485	482	0	3	no	ssc-miR-18a	hsa-miR-18a-5p		blast	uaaggugcaucuagugcagau	acugcccuaagugcuccuucug	uaaggugcaucuagugcagauagugaaguagauuagcaucuacugcccuaagugcuccuucug	NC_010453.4:66610208..66610271:+
NC_010444.3_17082	210	0.77 ± 0.12		TRUE	428	424	0	4	no	ssc-miR-874	hsa-miR-874		blast	cugcccuggcccgagggaccga	cggccccacgcaccagggua	cggccccacgcaccaggguaagagagacucucgcuuccugcccuggcccgagggaccga	NC_010444.3:145381108..145381167:-
NC_010445.3_18052	160	0.77 ± 0.12		TRUE	325	324	0	1	yes	ssc-miR-217	hsa-miR-217		blast	uacugcaucaggaacugauug	caucaguucuuaaugcauug	uacugcaucaggaacugauuggauaagaauuggucaccaucaguucuuaaugcauug	NC_010445.3:90065738..90065795:+
NC_010444.3_14759	110	0.77 ± 0.12		TRUE	221	215	0	6	no	ssc-miR-210	hsa-miR-210		blast	cugugcgugugacagcggcuga	agccacugcccaccgcacac	agccacugcccaccgcacacugcgcugcuccggacccacugugcgugugacagcggcuga	NC_010444.3:339083..339143:+
NC_010451.3_32593	97	0.77 ± 0.12		TRUE	183	155	0	28	yes	ssc-miR-29b	hsa-miR-29a-3p		blast	uagcaccauuugaaaucagu	cugguuucacaugguggcuua	cugguuucacaugguggcuuagauuuuuccaucuuuguaucuagcaccauuugaaaucagu	NC_010451.3:148552448..148552509:+
NC_010449.4_28205	91	0.77 ± 0.12		STAR	177	125	0	52	yes	ssc-miR-345-5p			blast	cccugaacuaggggucugga	gcugacuccuaguccagug	gcugacuccuaguccagugcuugugauggcuggugggcccugaacuaggggucugga	NC_010449.4:128658311..128658368:+
NC_010443.4_14295	74	0.77 ± 0.12		TRUE	137	135	0	2	yes	ssc-miR-204	hsa-miR-204-5p		blast	uucccuuugucauccuaugc	gcugggaaggcaaagggac	uucccuuugucauccuaugccugagaauauaugaaggaggcugggaaggcaaagggac	NC_010443.4:250527036..250527094:-
NC_010461.4_34275	60	0.77 ± 0.12		TRUE	110	109	0	1	yes	ssc-miR-20b	hsa-miR-17-5p		blast	caaagugcucacagugcaggu	acuguagugugggcacuu	caaagugcucacagugcagguagguuuugcauuacucuacuguagugugggcacuu	NC_010461.4:126199788..126199844:-
NC_010446.4_20557	40	0.77 ± 0.12		TRUE	79	72	0	7	yes	ssc-miR-2411			blast	uggagugacugucagaugcag	ugaacugucauacucccacau	uggagugacugucagaugcagccaucagaauaggugauuuggcugaacugucauacucccacau	NC_010446.4:104403869..104403933:-
NC_010446.4_20555	40	0.77 ± 0.12		TRUE	79	72	0	7	yes	ssc-miR-2411			blast	uggagugacugucagaugcag	ugaacugucauacucccacau	uggagugacugucagaugcagccaucagaauaggugauuuggcugaacugucauacucccacau	NC_010446.4:104285514..104285578:-
NC_010460.3_11322	37	0.77 ± 0.12		STAR	65	60	0	5	yes	ssc-miR-490-5p	hsa-miR-490-3p		blast	caaccuggaggacuccaugcu	ccauggauccccaggugg	ccauggauccccaggugggucacguuucaagauacaccaaccuggaggacuccaugcu	NC_010460.3:13361990..13362048:-
NC_010448.3_24780	32	0.77 ± 0.12		TRUE	54	52	0	2	yes	ssc-miR-328	hsa-miR-328		blast	cuggcccucucugcccuucc	ggggggcaggaggggcucagg	ggggggcaggaggggcucagggagaaagugugugccgccccuggcccucucugcccuucc	NC_010448.3:25134090..25134150:-
NC_010454.3_2296	28	0.77 ± 0.12		TRUE	54	31	0	23	no	ssc-miR-324	hsa-miR-324-5p		blast	cgcauccccuagggcauuggu	acugccccaggugcugcugg	cgcauccccuagggcauuggugugaagcuggagacccacugccccaggugcugcugg	NC_010454.3:54860473..54860530:+
NC_010445.3_19241	28	0.77 ± 0.12		TRUE	54	31	0	23	no	ssc-miR-324	hsa-miR-324-5p		blast	cgcauccccuagggcauuggu	acugccccaggugcugcugg	cgcauccccuagggcauuggugugaagcuggagacccacugccccaggugcugcugg	NC_010445.3:139855139..139855196:-
NC_010446.4_20552	6.1	0.78 ± 0.10		STAR	146	146	0	0	yes	ssc-miR-92b-5p	hsa-miR-25-3p		blast	uauugcacucgucccggccu	ggacgggacgcggugcaguguu	ggacgggacgcggugcaguguuguucuuuccccugccaauauugcacucgucccggccu	NC_010446.4:103407111..103407170:-
NC_010451.3_33182	6	0.78 ± 0.10		TRUE	831	789	0	42	yes	ssc-miR-214	hsa-miR-214-3p		blast	acagcaggcacagacaggca	ugccugucuacacuugcugu	ugccugucuacacuugcugugcagaacauccgcucaccuguacagcaggcacagacaggca	NC_010451.3:126099480..126099541:-
NC_010460.3_11289	5.9	0.89 ± 0.05		TRUE	61	59	0	2	yes	ssc-miR-671-5p	hsa-miR-671-5p		blast	aggaagcccuggaggggcugga	uccgguucucagggcuccac	aggaagcccuggaggggcuggaggugauggauguuuuccuccgguucucagggcuccac	NC_010460.3:6286703..6286762:-
NC_010444.3_14820	5.8	0.89 ± 0.05		TRUE	53	52	0	1	yes	ssc-miR-194a	hsa-miR-194-5p		blast	uguaacagcaacuccaugug	ccaguggggcugcuguuaucu	uguaacagcaacuccauguggaagugcccacuaguuccaguggggcugcuguuaucu	NC_010444.3:6416789..6416846:+
NC_010459.4_10421	5.8	0.89 ± 0.05		TRUE	5351	5351	0	0	yes	ssc-miR-486	hsa-miR-486-5p		blast	uccuguacugagcugccccga	gggccagcucaguacccggcg	uccuguacugagcugccccgaggcccucacugugcccagcucgggccagcucaguacccggcg	NC_010459.4:12191237..12191300:-
NC_010451.3_32694	5.8	0.89 ± 0.05		TRUE	42	42	0	0	yes	ssc-miR-326	hsa-miR-330-5p		blast	ccucugggcccuuccucca	gaggcagggccuuugugcaggcg	gaggcagggccuuugugcaggcggguugugcucagaucgccucugggcccuuccucca	NC_010451.3:10800207..10800265:-
NW_003539502.2_36067	5.8	0.89 ± 0.05		TRUE	5351	5351	0	0	yes	ssc-miR-486	hsa-miR-486-5p		blast	uccuguacugagcugccccga	gggccagcucaguacccggcg	uccuguacugagcugccccgaggcccucacugugcccagcucgggccagcucaguacccggcg	NW_003539502.2:3474..3537:-
NW_003540052.2_36274	5.7	0.89 ± 0.05		TRUE	16329	16329	0	0	yes	ssc-miR-30a-5p	hsa-miR-30a-5p		blast	uguaaacauccucgacug	gucggauguuugcagc	uguaaacauccucgacuggaagcugugaggcugaagacgggcuuucagucggauguuugcagc	NW_003540052.2:200566..200629:+
NC_010444.3_15746	5.7	0.89 ± 0.05		TRUE	503	492	0	11	yes	ssc-miR-378	hsa-miR-378a-3p		blast	acuggacuuggagucagaag	cuccugacuccagguccugu	cuccugacuccagguccuguguguugccuggaaauagcacuggacuuggagucagaag	NC_010444.3:157640363..157640421:+
NC_010454.3_2292	5.7	0.89 ± 0.05		TRUE	3532	3520	0	12	yes	ssc-miR-195	hsa-miR-15a-5p		blast	uagcagcacagaaauauugg	ccaguauuggcugugcugcccca	uagcagcacagaaauauuggcaccgggcggagagucugccaguauuggcugugcugcccca	NC_010454.3:54717330..54717391:+
NC_010443.4_13399	5.7	0.89 ± 0.05		TRUE	16329	16329	0	0	yes	ssc-miR-30a-5p	hsa-miR-30a-5p		blast	uguaaacauccucgacug	gucggauguuugcagc	uguaaacauccucgacuggaagcugugaggcugaagacgggcuuucagucggauguuugcagc	NC_010443.4:57750759..57750822:-
NC_010444.3_16861	5.7	0.89 ± 0.05		STAR	10916	10915	0	1	yes	ssc-miR-1271	hsa-miR-96-5p		blast	cuuggcaccuaguaagcacu	agugccugcuaugugcca	cuuggcaccuaguaagcacucaguauauacuuguugagugccugcuaugugcca	NC_010444.3:83154239..83154293:-
NW_003539502.2_36068	5.6	0.89 ± 0.05		TRUE	5351	5351	0	0	yes	ssc-miR-486	hsa-miR-486-5p		blast	uccuguacugagcugccccga	agggccagcucggaccucugacc	agggccagcucggaccucugaccucccugacggguccuguacugagcugccccga	NW_003539502.2:3516..3571:-
NC_010454.3_2218	5.6	0.89 ± 0.05		TRUE	6791	6789	0	2	yes	ssc-miR-451	hsa-miR-451a		blast	aaaccguuaccauuacuga	augguaacgguucucuugc	aaaccguuaccauuacugaguuuaguaaugguaacgguucucuugc	NC_010454.3:47177127..47177173:+
NC_010461.4_34020	5.6	0.89 ± 0.05		TRUE	2250	2247	0	3	yes	ssc-miR-222	hsa-miR-221-3p		blast	agcuacaucuggcuacugggu	gcucaguagccaguguagau	gcucaguagccaguguagauccugucauuuguaaucaguagcuacaucuggcuacugggu	NC_010461.4:45275621..45275681:-
NC_010456.4_6610	5.6	0.89 ± 0.05		TRUE	3948	3948	0	0	yes	ssc-miR-320	hsa-miR-320a		blast	aaaagcuggguugagagggc	cuucucuucccgguucuucc	cuucucuucccgguucuucccggagucgggaaaagcuggguugagagggc	NC_010456.4:6954951..6955001:-
NW_003539729.1_36138	5.6	0.89 ± 0.05		STAR	440	426	0	14	yes	ssc-miR-652	hsa-miR-652-3p		blast	aauggcgccacuaggguugu	acaacccuaggagagggugcca	acaacccuaggagagggugccauucacauagacuauaauugaauggcgccacuaggguugu	NW_003539729.1:52764..52825:-
NC_010456.4_5794	5.6	0.89 ± 0.05		TRUE	1497	1480	0	17	yes	ssc-miR-185	hsa-miR-185-5p		blast	uggagagaaaggcaguuccu	aggggcuggcuuuccucu	uggagagaaaggcaguuccugaugguccccuccccaggggcuggcuuuccucu	NC_010456.4:55086534..55086587:+
NC_010454.3_2520	5.6	0.89 ± 0.05		TRUE	32574	32535	0	39	yes	ssc-miR-152	hsa-miR-148a-3p		blast	ucagugcaugacagaacuu	agguucugugauacacuccga	agguucugugauacacuccgacucgggcucuggagcagucagugcaugacagaacuu	NC_010454.3:24289552..24289609:-
NC_010444.3_15291	5.6	0.89 ± 0.05		STAR	15921	15921	0	0	yes	ssc-miR-24-1-5p	hsa-miR-24-3p		blast	uggcucaguucagcagga	cuacugagcugaaacacagu	cuacugagcugaaacacaguugauuugugcagacuggcucaguucagcagga	NC_010444.3:65582189..65582241:+
NC_010451.3_32663	5.6	0.89 ± 0.05		TRUE	389	323	0	66	yes	ssc-miR-139-5p	hsa-miR-139-5p		blast	ucuacagugcacgugucucca	uggagacgcggcccuguugga	ucuacagugcacgugucuccaguguggcucggaggcuggagacgcggcccuguugga	NC_010451.3:7935639..7935696:-
NC_010448.3_23464	5.6	0.89 ± 0.05		TRUE	1814	1777	0	37	yes	ssc-let-7e	hsa-let-7a-5p		blast	ugagguaggagguuguauag	cuauacggccuccuagcuuu	ugagguaggagguuguauaguugaggaggacacccacggagaucacuauacggccuccuagcuuu	NC_010448.3:51858385..51858450:+
NC_010459.4_10422	5.6	0.89 ± 0.05		TRUE	5351	5351	0	0	yes	ssc-miR-486	hsa-miR-486-5p		blast	uccuguacugagcugccccga	agggccagcucggaccucugacc	agggccagcucggaccucugaccucccugacggguccuguacugagcugccccga	NC_010459.4:12191279..12191334:-
NC_010447.4_21372	5.6	0.89 ± 0.05		TRUE	26606	26565	2	39	yes	ssc-let-7i	hsa-let-7a-5p		blast	ugagguaguaguuugugcug	cugcgcaagcuacugccuug	ugagguaguaguuugugcuguuggucggguugugacauugcccgcuguggagauaacugcgcaagcuacugccuug	NC_010447.4:30021229..30021305:+
NC_010449.4_28617	5.6	0.89 ± 0.05		STAR	27	24	0	3	yes	ssc-miR-219	hsa-miR-219-5p		blast	ugauuguccaaacgcaauucu	agaguugagucuggacguccc	ugauuguccaaacgcaauucucgagucuauagcucuggccgagaguugagucuggacguccc	NC_010449.4:29752711..29752773:-
NC_010461.4_33874	5.5	0.89 ± 0.05		TRUE	270	270	0	0	yes	ssc-miR-504	hsa-miR-504		blast	agacccuggucugcacucua	gagcgcagggcaggguuucc	agacccuggucugcacucuaucuguaugcuuacugaagggagcgcagggcaggguuucc	NC_010461.4:129654215..129654274:+
NC_010458.3_9532	5.5	0.89 ± 0.05		TRUE	1652	1651	0	1	yes	ssc-miR-218	hsa-miR-218-5p		blast	uugugcuugaucuaaccau	augguucugucaagcaccgc	uugugcuugaucuaaccaugugguggaacgauggaaacggaacaugguucugucaagcaccgc	NC_010458.3:59686638..59686701:+
NC_010445.3_17720	5.5	0.89 ± 0.05		TRUE	688	529	0	159	yes	ssc-let-7d-5p	hsa-let-7a-5p		blast	agagguaguagguugcauag	cuauacgaccugcugccuuu	agagguaguagguugcauaguuuuagggcagagauuuugcccacaaggagguaacuauacgaccugcugccuuu	NC_010445.3:44867277..44867351:+
NC_010454.3_2290	5.5	0.89 ± 0.05		TRUE	908	908	0	0	yes	ssc-miR-497	hsa-miR-15a-5p		blast	cagcagcacacugugguuu	accacacugugguguuagagcgag	cagcagcacacugugguuuguacggcacuguggccacguccaaaccacacugugguguuagagcgag	NC_010454.3:54717032..54717099:+
NC_010444.3_15289	5.5	0.89 ± 0.05		TRUE	13442	13441	0	1	yes	ssc-miR-27a	hsa-miR-27a-3p		blast	uucacaguggcuaaguuc	gggcuuagcugcuugugag	gggcuuagcugcuugugagcagguccacagcaagucguguucacaguggcuaaguuc	NC_010444.3:65582029..65582086:+
NC_010455.4_3036	5.5	0.89 ± 0.05		TRUE	127	127	0	0	yes	ssc-miR-135	hsa-miR-135a-5p		blast	uauggcuuuuuauuccuaugu	auagggauuggagccguggc	uauggcuuuuuauuccuaugugauucuacugcucauucauauagggauuggagccguggc	NC_010455.4:37564067..37564127:+
NC_010452.3_524	5.5	0.89 ± 0.05		STAR	38497	38475	0	22	yes	ssc-miR-27b-5p	hsa-miR-27a-3p		blast	uucacaguggcuaaguucu	agagcuuagcugauugguga	agagcuuagcugauuggugaacagugacugguuuccgcuuuguucacaguggcuaaguucu	NC_010452.3:31340889..31340950:-
NC_010451.3_33321	5.5	0.89 ± 0.05		TRUE	54	54	0	0	yes	ssc-miR-205	hsa-miR-205-5p		blast	uccuucauuccaccggagucu	auuucaguggagugaagcuca	uccuucauuccaccggagucugucucauacccaaccagauuucaguggagugaagcuca	NC_010451.3:146808295..146808354:-
NC_010445.3_17718	5.5	0.89 ± 0.05		TRUE	27424	27388	0	36	yes	ssc-let-7f	hsa-let-7a-5p		blast	ugagguaguagauuguauag	cuauacaaucuauugccuuc	ugagguaguagauuguauaguugugggguagugauuuuacccuguucaggagauaacuauacaaucuauugccuuc	NC_010445.3:44864810..44864886:+
NC_010444.3_16469	5.5	0.89 ± 0.05		TRUE	250	200	0	50	yes	ssc-miR-129b	hsa-miR-129-5p		blast	cuuuuugcggucugggcuu	aagcccuuaccccaaaaagc	cuuuuugcggucugggcuugcuguacauaacucaauagccggaagcccuuaccccaaaaagc	NC_010444.3:20324637..20324699:-
NC_010461.4_34316	5.4	0.89 ± 0.05		TRUE	413	413	0	0	yes	ssc-miR-505	hsa-miR-505-3p		blast	cgucaacacuugcugguuuc	agccaggaaguauugauguu	agccaggaaguauugauguuucugccagguuagcgucaacacuugcugguuuc	NC_010461.4:130835654..130835707:-
NC_010444.3_15908	5.4	0.89 ± 0.05		TRUE	216	215	0	1	yes	ssc-miR-130a	hsa-miR-130a-3p		blast	cagugcaauguuaaaagggc	gcucuuuucacauugugcua	gcucuuuucacauugugcuacugucugcaccuaucacuagcagugcaauguuaaaagggc	NC_010444.3:12929893..12929953:-
NC_010443.4_13150	5.4	0.89 ± 0.05		TRUE	7848	7844	0	4	yes	ssc-miR-181a	hsa-miR-181a-5p		blast	aacauucaacgcugucgguga	ccaccgaccguugacugu	aacauucaacgcugucggugaguuugggauuugaaaaaaccaccgaccguugacugu	NC_010443.4:299322161..299322218:+
NC_010448.3_24261	5.4	0.89 ± 0.05		TRUE	51720	51713	0	7	yes	ssc-miR-101	hsa-miR-101-3p		blast	uacaguacugugauaacuga	ucaguuaucacagugcugau	ucaguuaucacagugcugaugcuguccauucuaaagguacaguacugugauaacuga	NC_010448.3:135736127..135736184:+
NC_010455.4_3040	5.4	0.89 ± 0.05		TRUE	115428	115417	1	10	yes	ssc-let-7g	hsa-let-7a-5p		blast	ugagguaguaguuuguacag	cuguacaggccacugccuug	ugagguaguaguuuguacaguuugagggucuaugauaccacccgguacaggagauaacuguacaggccacugccuug	NC_010455.4:37599007..37599084:+
NC_010461.4_34039	5.4	0.89 ± 0.05		TRUE	4654	4628	0	26	yes	ssc-miR-98	hsa-let-7a-5p		blast	ugagguaguaaguuguauug	cuauacaacuuacuacuuuc	ugagguaguaaguuguauuguugugggguagggauuuuaggccccaauuagaagauaacuauacaacuuacuacuuuc	NC_010461.4:51800862..51800940:-
NC_010456.4_8009	5.4	0.89 ± 0.05		TRUE	33236	32882	0	354	yes	ssc-miR-202-5p	hsa-miR-202-5p		blast	uuccuaugcauauacuucu	agagguguaggcaugggaa	uuccuaugcauauacuucuuugagggucuggccugaagagguguaggcaugggaa	NC_010456.4:153169597..153169652:-
NC_010455.4_3730	5.4	0.89 ± 0.05		TRUE	476426	476412	0	14	yes	ssc-miR-99a	hsa-miR-99a-5p		blast	aacccguagauccgaucuu	aagcucgcuucuaugggucu	aacccguagauccgaucuuguggugaaguggaccgcacaagcucgcuucuaugggucu	NC_010455.4:191558621..191558679:+
NC_010456.4_7435	5.4	0.89 ± 0.05		TRUE	22	22	0	0	yes	ssc-miR-1296-5p	hsa-miR-1296		blast	uuagggcccuggcuccaucu	gugggguuuugacccuaacc	uuagggcccuggcuccaucuccuuuaggaaaaccuucuguggggagugggguuuugacccuaacc	NC_010456.4:72055637..72055702:-
NC_010455.4_2903	5.4	0.89 ± 0.05		TRUE	810	808	0	2	yes	ssc-miR-128	hsa-miR-216a-3p		blast	ucacagugaaccggucucu	gggggccgaggcacuguccga	gggggccgaggcacuguccgagagugaguagcaggucucacagugaaccggucucu	NC_010455.4:22859202..22859258:+
NC_010446.4_20830	5.4	0.89 ± 0.05		TRUE	285	284	0	1	yes	ssc-miR-137	hsa-miR-137		blast	uuauugcuuaagaauacgcgu	acggguauucuuggguggauaa	acggguauucuuggguggauaauacggauuacguuguuauugcuuaagaauacgcgu	NC_010446.4:131567089..131567146:-
NC_010443.4_14235	5.4	0.89 ± 0.05		TRUE	70	70	0	0	yes	ssc-miR-491	hsa-miR-491-5p		blast	aguggggaacccuuccauga	augcaagauucccuucuac	aguggggaacccuuccaugaggaguagaacacuccuuaugcaagauucccuucuac	NC_010443.4:225810916..225810972:-
NC_010452.3_526	5.3	0.89 ± 0.05		TRUE	6191	6180	0	11	yes	ssc-miR-23b	hsa-miR-23a-3p		blast	aucacauugccagggauua	ggguuccuggcaugcuga	ggguuccuggcaugcugauuugugacuuaagauuaaaaucacauugccagggauua	NC_010452.3:31341125..31341181:-
NC_010460.3_11165	5.3	0.89 ± 0.05		STAR	75309	74507	0	802	yes	ssc-miR-148a-5p	hsa-miR-148a-3p		blast	ucagugcacuacagaacuuu	aaaguucugagacacuccga	aaaguucugagacacuccgacucugaauaugauagaagucagugcacuacagaacuuu	NC_010460.3:51216040..51216098:+
NC_010451.3_32871	5.3	0.89 ± 0.05		TRUE	171150	171150	0	0	yes	ssc-miR-100	hsa-miR-99a-5p		blast	aacccguagauccgaacuu	gcuugugucuauagguaug	aacccguagauccgaacuugugcugauagugcacacaagcuugugucuauagguaug	NC_010451.3:54383389..54383446:-
NC_010443.4_14533	5.3	0.89 ± 0.05		TRUE	181	181	0	0	yes	ssc-miR-32	hsa-miR-25-3p		blast	uauugcacauuacuaaguu	uuuagugugugugauauu	uauugcacauuacuaaguugcauguugucacggccucagugcaauuuagugugugugauauu	NC_010443.4:280645139..280645201:-
NW_003613146.1_35157	5.3	0.89 ± 0.05		STAR	75309	74507	0	802	yes	ssc-miR-148a-5p	hsa-miR-148a-3p		blast	ucagugcacuacagaacuuu	aaaguucugagacacuccga	aaaguucugagacacuccgacucugaauaugauagaagucagugcacuacagaacuuu	NW_003613146.1:80928..80986:+
NC_010457.4_9146	5.3	0.89 ± 0.05		TRUE	32	32	0	0	yes	ssc-miR-153	hsa-miR-153		blast	uugcauagucacaaaaguga	auuuuugugaucugcagcu	auuuuugugaucugcagcuaguauucucacuccaguugcauagucacaaaaguga	NC_010457.4:134369162..134369217:-
NW_003540770.1_36978	5.3	0.89 ± 0.05		TRUE	110524	110500	0	24	yes	ssc-miR-26a	hsa-miR-26a-5p		blast	uucaaguaauccaggauagg	ccuauucuugauuacuuguu	uucaaguaauccaggauaggcuguuuccaucugugaggccuauucuugauuacuuguu	NW_003540770.1:40653..40711:+
NC_010455.4_3732	5.3	0.89 ± 0.05		TRUE	12391	12362	7	22	yes	ssc-let-7c	hsa-let-7a-5p		blast	ugagguaguagguuguaugg	cuguacaaccuucuagcuuu	ugagguaguagguuguaugguuuagaguuacaccgugggaguuaacuguacaaccuucuagcuuu	NC_010455.4:191559351..191559416:+
NC_010448.3_25195	5.3	0.89 ± 0.05		TRUE	197	195	0	2	yes	ssc-miR-150	hsa-miR-150-5p		blast	ucucccaacccuuguaccag	cugguacaggaaugggggg	ucucccaacccuuguaccagugcgugccucagucccugguacaggaaugggggg	NC_010448.3:50309891..50309945:-
NC_010455.4_3977	5.3	0.89 ± 0.05		TRUE	8839	8835	0	4	yes	ssc-miR-191	hsa-miR-191-5p		blast	caacggaaucccaaaagcag	cugcacuuggauuucguuc	caacggaaucccaaaagcagcuguugucuccagagcauuccagcugcacuuggauuucguuc	NC_010455.4:34898610..34898672:-
NC_010456.4_7335	5.3	0.89 ± 0.05		STAR	73	45	0	28	yes	ssc-miR-130b	hsa-miR-130b-5p		blast	acucuuucccuguugcacua	cagugcaaugaugaaagggca	acucuuucccuguugcacuacugugggccacugggaagcagugcaaugaugaaagggca	NC_010456.4:53695571..53695630:-
NC_010455.4_4711	5.3	0.89 ± 0.05		TRUE	362	362	0	0	yes	ssc-miR-155-5p	hsa-miR-155-5p		blast	uuaaugcuaauugugauaggg	cuacauguuagcauuaaca	uuaaugcuaauugugauagggguuuuuaccuccgucugacuccuacauguuagcauuaaca	NC_010455.4:199063353..199063414:-
NW_003613383.1_36041	5.3	0.89 ± 0.05		TRUE	362	362	0	0	yes	ssc-miR-155-5p	hsa-miR-155-5p		blast	uuaaugcuaauugugauaggg	cuacauguuagcauuaaca	uuaaugcuaauugugauagggguuuuuaccuccgucugacuccuacauguuagcauuaaca	NW_003613383.1:133192..133253:-
NC_010449.4_27014	5.2	0.89 ± 0.05		TRUE	2916	2259	0	657	yes	ssc-miR-9	hsa-miR-9-5p		blast	ucuuugguuaucuagcuguau	auaaagcuagauaaccgaaa	ucuuugguuaucuagcuguaugagugccacagagccgucauaaagcuagauaaccgaaa	NC_010449.4:59924203..59924262:+
NC_010454.3_2670	5.2	0.89 ± 0.05		STAR	4906	3276	0	1630	yes	ssc-miR-423-5p	hsa-miR-423-3p		blast	agcucggucugaggccccuca	ugaggggcagagagcgagacu	ugaggggcagagagcgagacuuuucuauuuuccaaaagcucggucugaggccccuca	NC_010454.3:48287032..48287089:-
NC_010450.3_30759	5.2	0.89 ± 0.05		TRUE	352	352	0	0	yes	ssc-miR-95	hsa-miR-95		blast	uucaacggguauuuauuga	aauaaauguuuguugaauu	aauaaauguuuguugaauugagaugcguuaaauucaacggguauuuauuga	NC_010450.3:4277254..4277305:+
NC_010460.3_11046	5.2	0.89 ± 0.05		TRUE	222	200	0	22	yes	ssc-miR-129b	hsa-miR-129-5p		blast	cuuuuugcggucugggcuu	aagcccuuaccccaaaaag	cuuuuugcggucugggcuugcuguuccucucuacaguagucaggaagcccuuaccccaaaaag	NC_010460.3:21181563..21181626:+
NC_010444.3_16893	5.2	0.89 ± 0.05		TRUE	2916	2259	0	657	yes	ssc-miR-9	hsa-miR-9-5p		blast	ucuuugguuaucuagcuguau	auaaagcuagauaaccgaaa	ucuuugguuaucuagcuguaugaguguauuggucuucauaaagcuagauaaccgaaa	NC_010444.3:98744586..98744643:-
NC_010444.3_16665	5.2	0.89 ± 0.05		TRUE	239	239	0	0	yes	ssc-miR-181d-5p	hsa-miR-181a-5p		blast	aacauucauuguugucggugg	accgagggaugaaugucac	aacauucauuguugucgguggguugugagacggaggccagacccaccgagggaugaaugucac	NC_010444.3:65553495..65553558:-
NC_010454.3_2168	5.2	0.89 ± 0.05		TRUE	324514	324511	0	3	yes	ssc-miR-21	hsa-miR-21-5p		blast	uagcuuaucagacugauguu	aacagcagucgaugggcu	uagcuuaucagacugauguugacuguugaaucucauggcaacagcagucgaugggcu	NC_010454.3:37340402..37340459:+
NC_010453.4_1089	5.2	0.89 ± 0.05		TRUE	13041	13032	0	9	yes	ssc-miR-92a	hsa-miR-25-3p		blast	uauugcacuugucccggccu	agguugggaucgguugcaaug	agguugggaucgguugcaaugcuguguuucuguaugguauugcacuugucccggccu	NC_010453.4:66610772..66610829:+
NC_010461.4_34274	5.2	0.89 ± 0.05		TRUE	4037	4037	0	0	yes	ssc-miR-19b	hsa-miR-19a-3p		blast	ugugcaaauccaugcaaaacu	uuuugcagguuugcauuucagc	uuuugcagguuugcauuucagcguauguauguguauauggcugugcaaauccaugcaaaacu	NC_010461.4:126199658..126199720:-
NC_010452.3_155	5.2	0.89 ± 0.05		STAR	43	36	0	7	yes	ssc-miR-7	hsa-miR-7-1-3p		blast	caacaaaucacagucugcca	uggaagacuagugauuuuguug	uggaagacuagugauuuuguuguuuuuagauaacuaaaucgacaacaaaucacagucugcca	NC_010452.3:35113363..35113425:+
NW_003538885.2_35725	5.2	0.89 ± 0.05		TRUE	24	24	0	0	yes	ssc-miR-1249	hsa-miR-1249		blast	acgcccuucccccccuucuu	ggagggaggagaugggccaaguuc	ggagggaggagaugggccaaguucccucugccuggaacgcccuucccccccuucuu	NW_003538885.2:9383..9439:+
NC_010447.4_20877	5.2	0.89 ± 0.05		TRUE	24	24	0	0	yes	ssc-miR-1249	hsa-miR-1249		blast	acgcccuucccccccuucuu	ggagggaggagaugggccaaguuc	ggagggaggagaugggccaaguucccucugccuggaacgcccuucccccccuucuu	NC_010447.4:1499726..1499782:+
NC_010445.3_17716	5.2	0.89 ± 0.05		TRUE	21965	21548	2	415	yes	ssc-let-7a	hsa-let-7a-5p		blast	ugagguaguagguuguauag	cuauacaaucuacugucuuu	ugagguaguagguuguauaguuuuagggucacacccaccacugggagauaacuauacaaucuacugucuuu	NC_010445.3:44864443..44864514:+
NW_003539774.2_36165	5.2	0.89 ± 0.05		TRUE	135	135	0	0	yes	ssc-miR-190b	hsa-miR-190a		blast	ugauauguuugauauugggu	uaaaugucaaacauauucuu	ugauauguuugauauuggguuguuuaauuaggaaccaacuaaaugucaaacauauucuu	NW_003539774.2:17144..17203:-
NC_010460.3_11023	5.2	0.89 ± 0.05		TRUE	156	155	0	1	yes	ssc-miR-29b	hsa-miR-29a-3p		blast	uagcaccauuugaaaucagu	gcugguuucauauggugguu	gcugguuucauauggugguuuagauuuaaaaagugauugucuagcaccauuugaaaucagu	NC_010460.3:19034831..19034892:+
NC_010443.4_14043	5.2	0.89 ± 0.05		TRUE	17	17	0	0	yes	ssc-miR-122	hsa-miR-122-5p		blast	uggagugugacaaugguguuu	acgccauuaucacacuaaaua	uggagugugacaaugguguuuguguccaaacuaucaaacgccauuaucacacuaaaua	NC_010443.4:179916348..179916406:-
NC_010461.4_34085	5.1	0.89 ± 0.05		TRUE	132906	132830	0	76	yes	ssc-miR-374a-5p	hsa-miR-374a-5p		blast	uuauaauacaaccugauaa	uuaucagguuguauuguaa	uuauaauacaaccugauaaguguuacagcacuuaucagguuguauuguaa	NC_010461.4:67530381..67530431:-
NC_010450.3_31343	5.1	0.89 ± 0.05		TRUE	1656	1656	0	0	yes	ssc-miR-218	hsa-miR-218-5p		blast	uugugcuugaucuaaccau	gguucugucaagcaccaug	uugugcuugaucuaaccaugugguugccagguaugaguaaaacaugguucugucaagcaccaug	NC_010450.3:15443771..15443835:-
NC_010448.3_24248	5.1	0.89 ± 0.05		TRUE	12457	12452	0	5	yes	ssc-miR-186	hsa-miR-186-5p		blast	caaagaauucuccuuuugg	cccaaaggugaauuuuuu	caaagaauucuccuuuugggcuuuaugauuuuauuuuaagcccaaaggugaauuuuuu	NC_010448.3:131558980..131559038:+
NC_010451.3_32867	5.1	0.89 ± 0.05		TRUE	9487	9420	0	67	yes	ssc-miR-125b	hsa-miR-125b-5p		blast	ucccugagacccuaacuugu	acggguuaggcucuuggga	ucccugagacccuaacuugugauguuuaccguuuaaauccacggguuaggcucuuggga	NC_010451.3:54334920..54334979:-
NC_010461.4_34115	5.1	0.89 ± 0.05		TRUE	1506	1455	0	51	yes	ssc-miR-361-5p	hsa-miR-361-5p		blast	uuaucagaaucuccaggggu	cccccaggugugauucugauu	uuaucagaaucuccagggguacuuauaauuugaaaaagucccccaggugugauucugauu	NC_010461.4:78804794..78804854:-
NC_010461.4_33633	5.1	0.89 ± 0.05		STAR	159	157	0	2	yes	ssc-miR-362	hsa-miR-362-3p		blast	aacacaccuauucaaggauu	aauccuuggaaccuagguguga	aauccuuggaaccuaggugugagugcugcucuagugcaacacaccuauucaaggauu	NC_010461.4:48638476..48638533:+
NC_010453.4_1083	5.1	0.89 ± 0.05		TRUE	301	301	0	0	yes	ssc-miR-19a	hsa-miR-19a-3p		blast	ugugcaaaucuaugcaaaacu	uuuugcauaguugcacuac	uuuugcauaguugcacuacaagaagaauguaguugugcaaaucuaugcaaaacu	NC_010453.4:66610358..66610412:+
NC_010461.4_34272	5.1	0.89 ± 0.05		TRUE	12910	12910	0	0	yes	ssc-miR-92a	hsa-miR-25-3p		blast	uauugcacuugucccggccu	guggggauuuguugcauuacu	guggggauuuguugcauuacuugugguguguauaaaguauugcacuugucccggccu	NC_010461.4:126199521..126199578:-
NC_010446.4_20545	5.1	0.89 ± 0.05		TRUE	2916	2259	0	657	yes	ssc-miR-9	hsa-miR-9-5p		blast	ucuuugguuaucuagcuguau	auaaagcuagauaaccgaaa	ucuuugguuaucuagcuguaugagugguguggagucuucauaaagcuagauaaccgaaa	NC_010446.4:102543224..102543283:-
NW_003538158.1_35351	5.1	0.89 ± 0.05		TRUE	1656	1656	0	0	yes	ssc-miR-218	hsa-miR-218-5p		blast	uugugcuugaucuaaccau	gguucugucaagcaccaug	uugugcuugaucuaaccaugugguugccagguaugaguaaaacaugguucugucaagcaccaug	NW_003538158.1:26761..26825:-
NC_010446.4_19864	5.1	0.89 ± 0.05		TRUE	135	135	0	0	yes	ssc-miR-190b	hsa-miR-190a		blast	ugauauguuugauauugggu	uaaaugucaaacauauucuu	ugauauguuugauauuggguuguuuaauuaggaaccaacuaaaugucaaacauauucuu	NC_010446.4:104457820..104457879:+
NC_010456.4_6426	5.1	0.89 ± 0.05		TRUE	1577	1577	0	0	yes	ssc-miR-146b	hsa-miR-146a-5p		blast	ugagaacugaauuccauaggcu	ccuaggaacucaguucuggu	ugagaacugaauuccauaggcugugagcucuagcaaaugcccuaggaacucaguucuggu	NC_010456.4:123301772..123301832:+
NW_003540012.1_36254	5.1	0.89 ± 0.05		TRUE	373	373	0	0	yes	ssc-miR-127	hsa-miR-127-3p		blast	ucggauccgucugagcuu	gcucagagggcucugauu	gcucagagggcucugauucagaaagaucaucggauccgucugagcuu	NW_003540012.1:17256..17303:-
NC_010449.4_28249	5.1	0.89 ± 0.05		TRUE	373	373	0	0	yes	ssc-miR-127	hsa-miR-127-3p		blast	ucggauccgucugagcuu	gcucagagggcucugauu	gcucagagggcucugauucagaaagaucaucggauccgucugagcuu	NC_010449.4:132099576..132099623:+
NC_010454.3_2326	5	0.89 ± 0.05		TRUE	271	271	0	0	yes	ssc-miR-744	hsa-miR-744-5p		blast	ugcggggcuagggcuaaca	uugccacuaaccucaacc	ugcggggcuagggcuaacagcagucuuacugaagguuuccuggaaaccacgcacaugcuguugccacuaaccucaacc	NC_010454.3:59358209..59358287:+
NC_010457.4_8764	5	0.89 ± 0.05		TRUE	840	813	0	27	yes	ssc-miR-128	hsa-miR-216a-3p		blast	ucacagugaaccggucucu	cggggccguagcacugucuga	cggggccguagcacugucugagagguuuacauuucucacagugaaccggucucu	NC_010457.4:18661627..18661681:-
NC_010453.4_1087	5	0.89 ± 0.05		TRUE	4054	4037	0	17	yes	ssc-miR-19b	hsa-miR-19a-3p		blast	ugugcaaauccaugcaaaacu	aguuuugcagguuugcaucca	aguuuugcagguuugcauccagcugugugauauucugcugugcaaauccaugcaaaacu	NC_010453.4:66610655..66610714:+
NC_010461.4_34063	5	0.89 ± 0.05		TRUE	326	326	0	0	yes	ssc-miR-1468	hsa-miR-1468		blast	cuccguuugccuguuuugcu	caaaauaagcaaauggaaaa	cuccguuugccuguuuugcugacguucauuugacucauucucagcaaaauaagcaaauggaaaa	NC_010461.4:56757053..56757117:-
NC_010446.4_19456	5	0.89 ± 0.05		TRUE	9709	9709	0	0	yes	ssc-miR-30d	hsa-miR-30a-5p		blast	uguaaacauccccgacug	gucagauguuugcugc	uguaaacauccccgacuggaagcuguaagacauagcuaagcuuucagucagauguuugcugc	NC_010446.4:6713525..6713587:+
NC_010460.3_11344	5	0.89 ± 0.05		STAR	954	526	0	428	yes	ssc-miR-335	hsa-miR-335-3p		blast	uuuuucauuauugcuccuga	ucaagagcaauaacgaaaa	ucaagagcaauaacgaaaaauguuugucauaaaccguuuuucauuauugcuccuga	NC_010460.3:19338009..19338065:-
NC_010444.3_14822	5	0.89 ± 0.05		TRUE	292	292	0	0	yes	ssc-miR-192	hsa-miR-192-5p		blast	cugaccuaugaauugacag	gccaauuccauaggucacag	cugaccuaugaauugacagccagugcucucaucuccccucuggcugccaauuccauaggucacag	NC_010444.3:6416990..6417055:+
NW_003540629.2_36912	5	0.89 ± 0.05		TRUE	275	200	0	75	yes	ssc-miR-1307	hsa-miR-1307-3p		blast	acucggcguggcgucggucgu	ucgaccggaccucgaccgg	ucgaccggaccucgaccggcucgucuauguugccaaucgacucggcguggcgucggucgu	NW_003540629.2:46371..46431:-
NC_010452.3_48	4.9	0.86 ± 0.06		TRUE	32	32	0	0	yes	ssc-miR-215	hsa-miR-192-5p		blast	augaccuaugaauugacaga	ugucauuucuguaggccaaua	augaccuaugaauugacagacaauguggcuaaaucugucugucauuucuguaggccaaua	NC_010452.3:11963168..11963228:+
NC_010452.3_415	4.9	0.86 ± 0.06		TRUE	32	32	0	0	yes	ssc-miR-215	hsa-miR-192-5p		blast	augaccuaugaauugacaga	ugucauuucuguaggccaaua	augaccuaugaauugacagacaauguggcuaaaucugucugucauuucuguaggccaaua	NC_010452.3:11786583..11786643:-
NC_010451.3_32869	4.9	0.86 ± 0.06		TRUE	21575	21569	1	5	yes	ssc-let-7a	hsa-let-7a-5p		blast	ugagguaguagguuguauag	cuguacagccuccuagcuuu	ugagguaguagguuguauaguuuagaauuguaucaagggagauaacuguacagccuccuagcuuu	NC_010451.3:54378066..54378131:-
NC_010443.4_12658	4.9	0.86 ± 0.06		TRUE	258	236	0	22	yes	ssc-miR-31	hsa-miR-31-5p		blast	aggcaagaugcuggcauagcu	ugcuaugccaacauauugcca	aggcaagaugcuggcauagcuguuaaacugagaaccugcuaugccaacauauugcca	NC_010443.4:224397171..224397228:+
NW_003539007.1_35820	4.9	0.86 ± 0.06		STAR	527	527	0	0	yes	ssc-miR-381	hsa-miR-381-3p		blast	uauacaaggacaagcucucu	cgagguugcccuuuguauauu	cgagguugcccuuuguauauucggguuuugagguggaauauacaaggacaagcucucu	NW_003539007.1:27149..27207:-
NC_010461.4_34270	4.9	0.86 ± 0.06		TRUE	215	213	0	2	yes	ssc-miR-363	hsa-miR-25-3p		blast	aauugcacgguauccaucug	cggguggaucacgaugcaau	cggguggaucacgaugcaauuuugauuaguaucauaggagaaaaauugcacgguauccaucug	NC_010461.4:126199355..126199418:-
NW_003613303.1_35768	4.9	0.86 ± 0.06		TRUE	5248	5223	0	25	yes	ssc-miR-16	hsa-miR-15a-5p		blast	uagcagcacguaaauauugg	ccaguauuaacugugcugcug	uagcagcacguaaauauuggcguuaagauucuaaaauuaucuccaguauuaacugugcugcug	NW_003613303.1:70565..70628:+
NC_010448.3_24111	4.9	0.86 ± 0.06		TRUE	30	30	0	0	yes	ssc-miR-1	hsa-miR-1		blast	uggaauguaaagaaguaugu	auacuucuuuauguacccaua	auacuucuuuauguacccauaugaacauacaaugcuauggaauguaaagaaguaugu	NC_010448.3:99481948..99482005:+
NC_010452.3_522	4.9	0.86 ± 0.06		STAR	15921	15921	0	0	yes	ssc-miR-24-2-5p	hsa-miR-24-3p		blast	uggcucaguucagcagga	cuacugagcugauaucagu	cuacugagcugauaucaguucucauuuuacacacuggcucaguucagcagga	NC_010452.3:31340344..31340396:-
NC_010459.4_10832	4.8	0.86 ± 0.06		TRUE	30	30	0	0	yes	ssc-miR-1	hsa-miR-1		blast	uggaauguaaagaaguaugu	auacuucuuuaugugcccaua	auacuucuuuaugugcccauauggaccugcuaagcuauggaauguaaagaaguaugu	NC_010459.4:69285417..69285474:-
NC_010461.4_34083	4.8	0.86 ± 0.06		TRUE	777	776	0	1	yes	ssc-miR-374b-5p	hsa-miR-374a-5p		blast	auauaauacaaccugcuaa	uuaucagguuguauuauca	auauaauacaaccugcuaaguguccuagcacuuaucagguuguauuauca	NC_010461.4:67425207..67425257:-
NC_010458.3_9533	4.8	0.86 ± 0.06		TRUE	38070	38070	0	0	yes	ssc-miR-103	hsa-miR-103a-3p		blast	agcagcauuguacagggcuau	ggcuucuuuacagugcugccuug	ggcuucuuuacagugcugccuuguugcauauggaucaagcagcauuguacagggcuau	NC_010458.3:59912629..59912687:+
NW_003540667.2_36927	4.8	0.86 ± 0.06		TRUE	5386	5371	0	15	yes	ssc-miR-30b-5p	hsa-miR-30a-5p		blast	uguaaacauccuacacucag	cugggagguggauguuuacu	uguaaacauccuacacucagcuguaauacauggauuggcugggagguggauguuuacu	NW_003540667.2:156273..156331:-
NC_010455.4_3346	4.8	0.86 ± 0.06		TRUE	5260	5253	0	7	yes	ssc-miR-16	hsa-miR-15a-5p		blast	uagcagcacguaaauauugg	ccaauauuauugugcugcu	uagcagcacguaaauauuggcguaguaaaauaaauauuaaacaccaauauuauugugcugcu	NC_010455.4:108388297..108388359:+
NW_003540069.1_36283	4.8	0.86 ± 0.06		STAR	5119	4930	0	189	yes	ssc-miR-542-5p	hsa-miR-542-3p		blast	ugugacagauugauaacuga	ucggggaucaucaugucacga	ucggggaucaucaugucacgagagaccacugugcacuugugacagauugauaacuga	NW_003540069.1:3359..3416:+
NC_010457.4_8340	4.8	0.86 ± 0.06		TRUE	104055	102888	0	1167	yes	ssc-miR-10b	hsa-miR-10a-5p		blast	uacccuguagaaccgaauuu	agauucgauucuagggga	uacccuguagaaccgaauuugugugguauccacauagucacagauucgauucuagggga	NC_010457.4:91419030..91419089:+
NC_010446.4_19458	4.8	0.86 ± 0.06		TRUE	5386	5371	0	15	yes	ssc-miR-30b-5p	hsa-miR-30a-5p		blast	uguaaacauccuacacucag	cugggagguggauguuuacu	uguaaacauccuacacucagcuguaauacauggauuggcugggagguggauguuuacu	NC_010446.4:6717653..6717711:+
NW_003540069.1_36286	4.8	0.86 ± 0.06		TRUE	7204	7191	0	13	yes	ssc-miR-450c-5p	hsa-miR-450a-5p		blast	uuuugcgauguguuccuaau	auugggaacauuuugcauuc	uuuugcgauguguuccuaauacguaaucuaaguguauugggaacauuuugcauuc	NW_003540069.1:4066..4121:+
NC_010459.4_10385	4.8	0.86 ± 0.06		STAR	23	22	1	0	yes	ssc-miR-383	hsa-miR-383		blast	agaucagaaggugauugugg	acagcacugccuggucaga	agaucagaaggugauuguggcuuuggguagauauuaaucagccacagcacugccuggucaga	NC_010459.4:2603753..2603815:-
NC_010461.4_34082	4.8	0.86 ± 0.06		STAR	117	117	0	0	yes	ssc-miR-421-5p	hsa-miR-421		blast	aucaacagacauuaauugggc	ucauuaaauguuuguugaauga	ucauuaaauguuuguugaaugaaaaaaugaaucaucaacagacauuaauugggc	NC_010461.4:67425043..67425097:-
NC_010444.3_15394	4.7	0.86 ± 0.06		TRUE	4401	4107	0	294	yes	ssc-miR-340	hsa-miR-340-5p		blast	uuauaaagcaaugagacuga	uccgucucaguuacuuuaua	uuauaaagcaaugagacugauugucauaugucguuugugggauccgucucaguuacuuuaua	NC_010444.3:80118861..80118923:+
NC_010458.3_9811	4.7	0.86 ± 0.06		TRUE	9041	9041	0	0	yes	ssc-miR-146a-5p	hsa-miR-146a-5p		blast	ugagaacugaauuccauggg	ugugaaguuuaguucuucag	ugagaacugaauuccauggguugugucauugucagaccugugaaguuuaguucuucag	NC_010458.3:68394529..68394587:-
NC_010444.3_15396	4.7	0.86 ± 0.06		TRUE	4401	4107	0	294	yes	ssc-miR-340	hsa-miR-340-5p		blast	uuauaaagcaaugagacuga	uccgucucaguuacuuuaua	uuauaaagcaaugagacugauugucauaugucguuugugggauccgucucaguuacuuuaua	NC_010444.3:80137502..80137564:+
NC_010443.4_12034	4.7	0.86 ± 0.06		TRUE	94	84	0	10	yes	ssc-miR-628	hsa-miR-628-5p		blast	augcugacauauuuacuaga	ucuaguaagaguggcagucgaa	augcugacauauuuacuagaggguaaaguuaacaaccuucuaguaagaguggcagucgaa	NC_010443.4:129013487..129013547:+
NC_010443.4_13617	4.7	0.86 ± 0.06		TRUE	562	561	0	1	yes	ssc-miR-190a	hsa-miR-190a		blast	ugauauguuugauauauua	cuauauaucaaacauauuc	ugauauguuugauauauuagguuguuauuuaauccaacuauauaucaaacauauuc	NC_010443.4:120448027..120448083:-
NC_010443.4_13397	4.6	0.86 ± 0.06		TRUE	13519	13447	0	72	yes	ssc-miR-30c-5p	hsa-miR-30a-5p		blast	uguaaacauccuacacucucag	cugggagaaggcuguuuacu	uguaaacauccuacacucucagcuguggaaaguaagaaagcugggagaaggcuguuuacu	NC_010443.4:57721698..57721758:-
NC_010443.4_13152	4.6	0.86 ± 0.06		TRUE	584	584	0	0	yes	ssc-miR-181b	hsa-miR-181a-5p		blast	aacauucauugcugucggugg	acugaucaaugaaugcaaa	aacauucauugcugucgguggguuugagucugaaucaacucacugaucaaugaaugcaaa	NC_010443.4:299324026..299324086:+
NC_010458.3_9566	4.6	0.86 ± 0.06		TRUE	9041	9041	0	0	yes	ssc-miR-146a-5p	hsa-miR-146a-5p		blast	ugagaacugaauuccauggg	ugugaaguuuaguucuucag	ugagaacugaauuccauggguugugucauugucagaccugugaaguuuaguucuucag	NC_010458.3:68488139..68488197:+
NW_003540052.2_36276	4.6	0.86 ± 0.06		TRUE	13519	13447	0	72	yes	ssc-miR-30c-5p	hsa-miR-30a-5p		blast	uguaaacauccuacacucucag	cugggagaaggcuguuuacu	uguaaacauccuacacucucagcuguggaaaguaagaaagcugggagaaggcuguuuacu	NW_003540052.2:226526..226586:+
NC_010461.4_33628	4.5	0.86 ± 0.06		TRUE	3098	3030	0	68	yes	ssc-miR-532-5p	hsa-miR-532-5p		blast	caugccuugaguguaggacc	ccucccacacccaaggcuug	caugccuugaguguaggaccguuggcaucugaauacccucccacacccaaggcuug	NC_010461.4:48632040..48632096:+
NC_010452.3_487	4.5	0.86 ± 0.06		TRUE	584	584	0	0	yes	ssc-miR-181b	hsa-miR-181a-5p		blast	aacauucauugcugucggugg	acugaacaaugaaugcaac	aacauucauugcugucgguggguugaacuguguagacaagcucacugaacaaugaaugcaac	NC_010452.3:26426864..26426926:-
NC_010451.3_32829	4.5	0.86 ± 0.06		TRUE	61414	57744	0	3670	yes	ssc-miR-34c	hsa-miR-34a-5p		blast	aggcaguguaguuagcugauu	aaucacuaaccacacggcca	aggcaguguaguuagcugauugcugauaaaaccaaucacuaaccacacggcca	NC_010451.3:44166887..44166940:-
NW_003539007.1_35822	4.5	0.86 ± 0.06		STAR	11	10	0	1	yes	ssc-miR-376c	hsa-miR-376c-3p		blast	aacauagaggaaauuccac	guggauauuccuucuauguu	guggauauuccuucuauguuuauguuauuugugguuaaacauagaggaaauuccac	NW_003539007.1:32047..32103:-
NC_010443.4_14274	4.4	0.86 ± 0.06		TRUE	51744	51744	0	0	yes	ssc-miR-101	hsa-miR-101-3p		blast	uacaguacugugauaacuga	gguuaucaugguaccgaugcu	gguuaucaugguaccgaugcuguauaucugaaagguacaguacugugauaacuga	NC_010443.4:242988435..242988490:-
NC_010454.3_2523	4.4	0.86 ± 0.06		TRUE	2156	2150	0	6	yes	ssc-miR-10a-5p	hsa-miR-10a-5p		blast	uacccuguagauccgaauuu	aaauucguaucuagggga	uacccuguagauccgaauuuguguaaggaauuuuguggucacaaauucguaucuagggga	NC_010454.3:24791278..24791338:-
NC_010447.4_22827	4.4	0.86 ± 0.06		TRUE	126	126	0	0	yes	ssc-miR-135	hsa-miR-135a-5p		blast	uauggcuuuuuauuccuaugu	guagggauggaagccaugaa	uauggcuuuuuauuccuaugugauaguaauaaagucucauguagggauggaagccaugaa	NC_010447.4:90552064..90552124:-
NC_010461.4_34279	4.4	0.86 ± 0.06		TRUE	213	213	0	0	yes	ssc-miR-106a	hsa-miR-302a-3p		blast	aaagugcuuacagugcaggua	acugcaaugcaagcacuucuua	aaagugcuuacagugcagguagcuuuuugagaucuacugcaaugcaagcacuucuua	NC_010461.4:126200193..126200250:-
NW_003540667.2_36929	4.4	0.86 ± 0.06		TRUE	9709	9709	0	0	yes	ssc-miR-30d	hsa-miR-30a-5p		blast	uguaaacauccccgacug	gucagauuuuugcugc	uguaaacauccccgacuggaagcuguaagacauagcuaagcuuucagucagauuuuugcugc	NW_003540667.2:160397..160459:-
NW_003540069.1_36290	4.3	0.86 ± 0.06		TRUE	8871	8871	0	0	yes	ssc-miR-450b-5p	hsa-miR-450b-5p		blast	uuuugcaauauguuccuga	gggaacauuuugcauccau	uuuugcaauauguuccugaauauguaauauaaguauauugggaacauuuugcauccau	NW_003540069.1:4366..4424:+
NW_003540069.1_36288	4.2	0.86 ± 0.06		TRUE	7203	7200	0	3	yes	ssc-miR-450a	hsa-miR-450a-5p		blast	uuuugcgauguguuccuaau	auugggagcauuuugcaugc	uuuugcgauguguuccuaauaugcaguauaaauauauugggagcauuuugcaugc	NW_003540069.1:4200..4255:+
NC_010452.3_489	4.1	0.86 ± 0.06		TRUE	7858	7844	0	14	yes	ssc-miR-181a	hsa-miR-181a-5p		blast	aacauucaacgcugucgguga	ccaucgaccguugauugua	aacauucaacgcugucggugaguuuggaauucaaaucaaaaccaucgaccguugauugua	NC_010452.3:26427039..26427099:-
NW_003538661.2_35608	4.1	0.86 ± 0.06		TRUE	290	290	0	0	yes	ssc-miR-455-3p	hsa-miR-455-3p		blast	gcaguccaugggcauauaca	ccuaugucaucgaggagcugcug	gcaguccaugggcauauacacuugccucaaggccuaugucaucgaggagcugcug	NW_003538661.2:75415..75470:+
NC_010447.4_21309	3.9	0.62 ± 0.10		STAR	65224	65103	0	121	yes	ssc-miR-148b-5p	hsa-miR-148a-3p		blast	ucagugcaucacagaacuuu	gaaguucuguuauacacuca	gaaguucuguuauacacucaggcuguggcucucugaaagucagugcaucacagaacuuu	NC_010447.4:20388200..20388259:+
NC_010461.4_34379	3.7	0.62 ± 0.10		TRUE	9	9	0	0	yes	ssc-miR-224	hsa-miR-224-5p		blast	caagucacuagugguuccgu	ggugcccuagugacuacaa	caagucacuagugguuccguuuaguagaagguuuugcauuguuucaaaauggugcccuagugacuacaa	NC_010461.4:140860064..140860133:-
NC_010461.4_34277	3.7	0.62 ± 0.10		TRUE	55	55	0	0	yes	ssc-miR-18b	hsa-miR-18a-5p		blast	uaaggugcaucuagugcag	gcccuaaaugccccuucuggc	uaaggugcaucuagugcaguuagugaagcagcuuagaaucuacugcccuaaaugccccuucuggc	NC_010461.4:126200026..126200091:-
NC_010455.4_3344	3.5	0.62 ± 0.10		TRUE	1059	904	0	155	yes	ssc-miR-15b	hsa-miR-15a-5p		blast	uagcagcacaucaugguuua	cgaaucauuauuugcugcu	uagcagcacaucaugguuuacauacuacaaucaagaugcgaaucauuauuugcugcu	NC_010455.4:108388152..108388209:+
NC_010449.4_30714	3.4	0.62 ± 0.10		STAR	7	4	0	3	yes	ssc-miR-493-5p	hsa-miR-493-3p		blast	ugaaggucuacugugugcca	uuguacaugguaggcuuuca	uuguacaugguaggcuuucauucauucguuugcacaugcggugaaggucuacugugugcca	NC_010449.4:132069411..132069472:-
NW_003537617.1_34943	2	0.55 ± 0.10		STAR	23698	23097	0	601	yes	ssc-miR-140-5p			blast	accacaggguagaaccacgg	cagugguuuuacccuauggu	cagugguuuuacccuaugguagguuacgucaugcuguucuaccacaggguagaaccacgg	NW_003537617.1:107293..107353:+
NC_010448.3_25433	2	0.55 ± 0.10		TRUE	1017	1003	0	14	yes	ssc-miR-2320-5p			blast	uggcacaggguccagcugucg	cgaugauggucccuguguuu	uggcacaggguccagcugucggcuguaauacccgaugggucgaugauggucccuguguuu	NC_010448.3:60147833..60147893:-
NC_010449.4_28247	1.9	0.59 ± 0.06		STAR	215	210	0	5	yes	ssc-miR-136			blast	aucaucgucucaaaugagu	acuccauuuguuuugaugau	acuccauuuguuuugaugauggauucuuacgcuccaucaucgucucaaaugagu	NC_010449.4:132079208..132079262:+
NC_010449.4_26959	1.9	0.59 ± 0.06		TRUE	488	488	0	0	yes	ssc-miR-133b			blast	uugguccccuucaaccagcu	cuggucaaacggaaccaagu	cuggucaaacggaaccaaguccgucuuccugagagguuugguccccuucaaccagcu	NC_010449.4:52430300..52430357:+
NC_010459.4_10808	1.9	0.59 ± 0.06		STAR	119	118	0	1	yes	ssc-miR-296-5p			blast	aggguugggcggaggcuuu	agggccccccccaauccugu	agggccccccccaauccuguugugcuggauucagaggguugggcggaggcuuu	NC_010459.4:66288716..66288769:-
NC_010449.4_28246	1.8	0.59 ± 0.06		TRUE	4	4	0	0	yes	ssc-miR-432-5p	hsa-miR-432-5p		blast	ucuuggaguaggucauugggu	uggauggcuccuccauggcu	ucuuggaguaggucauuggguggauccuuuauuucccuaugugggccacuggauggcuccuccauggcu	NC_010449.4:132079009..132079078:+
NC_010457.4_9227	1.8	0.59 ± 0.06		TRUE	114	114	0	0	no	ssc-miR-149	hsa-miR-149-5p		blast	ucuggcuccgugucuucacu	gggagggacgggggcugugc	ucuggcuccgugucuucacucccguguguguccgaggagggagggagggacgggggcugugc	NC_010457.4:154447032..154447094:-
NC_010458.3_9463	1.7	0.59 ± 0.06		TRUE	169	100	0	69	yes	ssc-miR-582			blast	uaaccgguugaacaacugaac	uacaguuguucaaccaguua	uacaguuguucaaccaguuacuaaucuaacuaacuguaaccgguugaacaacugaac	NC_010458.3:41335763..41335820:+
NC_010448.3_25425	1.6	0.59 ± 0.06		TRUE	27	27	0	0	no	ssc-miR-429	hsa-miR-200b-3p		blast	uaauacugucugguaaugcc	ccccucgccagacgccgcgugga	uaauacugucugguaaugccguccauucccggcucgacugccgcccgaggagggccccucgccagacgccgcgugga	NC_010448.3:58044128..58044205:-
NC_010461.4_34237	1.6	0.59 ± 0.06		STAR	76	54	0	22	yes	ssc-miR-2483			blast	cgucaaccauccagcuguuu	aaacaucugguugguugaga	cgucaaccauccagcuguuuggggugaugcaaacaaacaucugguugguugaga	NC_010461.4:117608212..117608266:-
NC_010454.3_2692	1.6	0.59 ± 0.06		STAR	71	49	0	22	no	ssc-miR-212	hsa-miR-212-3p		blast	uaacagucuccagucacggc	accuuggcucuagacugcuua	accuuggcucuagacugcuuacugcccgggccgcccucaguaacagucuccagucacggc	NC_010454.3:50016162..50016222:-
NC_010448.3_23462	1.5	0.59 ± 0.06		TRUE	43541	43436	0	105	no	ssc-miR-99b	hsa-miR-99a-5p		blast	cacccguagaaccgaccuug	caagcucgugucugugggucc	cacccguagaaccgaccuugcggggccuucgccgcacacaagcucgugucugugggucc	NC_010448.3:51858223..51858282:+
NC_010448.3_24113	1.5	0.59 ± 0.06		STAR	578	578	0	0	yes	ssc-miR-133a-5p			blast	uugguccccuucaaccagcu	cugguaaaauggaaccaaau	cugguaaaauggaaccaaaucgccucuucaauggauuugguccccuucaaccagcu	NC_010448.3:99485218..99485274:+
NC_010459.4_10830	1.4	0.59 ± 0.06		STAR	578	578	0	0	yes	ssc-miR-133a-5p			blast	uugguccccuucaaccagcu	cugguaaaauggaaccaaau	cugguaaaauggaaccaaaucaacuguugaauggauuugguccccuucaaccagcu	NC_010459.4:69274675..69274731:-
NC_010444.3_15287	1.3	0.59 ± 0.06		TRUE	12591	12591	0	0	no	ssc-miR-23a	hsa-miR-23a-3p		blast	aucacauugccagggauuu	guuccuggggaugggauuu	guuccuggggaugggauuugcugccugucacaaaucacauugccagggauuu	NC_010444.3:65581846..65581898:+
NC_010448.3_23466	1.3	0.59 ± 0.06		TRUE	3940	3940	0	0	no	ssc-miR-125a	hsa-miR-125b-5p		blast	ucccugagacccuuuaaccu	gugagguucuugggagcc	ucccugagacccuuuaaccugugaggacauccagggucacaggugagguucuugggagcc	NC_010448.3:51858862..51858922:+
NC_010461.4_33679	1.2	0.59 ± 0.06		STAR	674	674	0	0	yes	ssc-miR-676-5p			blast	ccguccuaagguuguugagu	ucuucaaucucaggacucgca	ucuucaaucucaggacucgcauaauuagcagaaugccguccuaagguuguugagu	NC_010461.4:63280938..63280993:+
NC_010444.3_14819	1	0.59 ± 0.06		TRUE	52	52	0	0	no	ssc-miR-194a	hsa-miR-194-5p		blast	uguaacagcaacuccaugug	aagggagcugccaggcagg	aagggagcugccaggcaggcagggcccaggccuccaguuggcugccacccccuguaacagcaacuccaugug	NC_010444.3:6416737..6416809:+
NC_010444.3_16470	0.9	0.41 ± 0.06		TRUE	200	200	0	0	no	ssc-miR-129b	hsa-miR-129-5p		blast	cuuuuugcggucugggcuu	gcgacggacugaagaagcc	gcgacggacugaagaagccggaggacucugcccuucgugaaucuuuuugcggucugggcuu	NC_010444.3:20324680..20324741:-
NC_010455.4_3035	0.8	0.41 ± 0.06		TRUE	127	127	0	0	no	ssc-miR-135	hsa-miR-135a-5p		blast	uauggcuuuuuauuccuaugu	ggaggagggggccagcag	ggaggagggggccagcaggagcagccccaggccucgcuguucucuauggcuuuuuauuccuaugu	NC_010455.4:37564023..37564088:+
NC_010443.4_13022	0.5	0.41 ± 0.06		TRUE	290	290	0	0	no	ssc-miR-455-3p	hsa-miR-455-3p		blast	gcaguccaugggcauauaca	ccuaugucaucgaggagcugcug	gcaguccaugggcauauacacuugccucaaggccuaugucaucgaggagcugcug	NC_010443.4:286017428..286017483:+
NC_010448.3_23463	0.5	0.41 ± 0.06		TRUE	1777	1777	0	0	no	ssc-let-7e	hsa-let-7a-5p		blast	ugagguaggagguuguauag	guccaccugccgcgcg	guccaccugccgcgcgccccgggcugagguaggagguuguauag	NC_010448.3:51858361..51858405:+
NC_010461.4_34017	-0.5	0.02 ± 0.03		TRUE	6120	6120	0	0	no	ssc-miR-221-3p	hsa-miR-221-3p		blast	agcuacauugucugcuggguuu	uccccgcuucaacuguacugu	agcuacauugucugcuggguuucaggcuaccuggaagcaugugcuucgcagcuguuuucauccccgcuucaacuguacugu	NC_010461.4:45274818..45274899:-
NW_003538158.1_35352	-0.8	0.02 ± 0.03		TRUE	1656	1656	0	0	no	ssc-miR-218-5p	hsa-miR-218-5p		blast	uugugcuugaucuaaccau	gguugccagguaugagu	uugugcuugaucuaaccaugugguugccagguaugagu	NW_003538158.1:26787..26825:-
NC_010450.3_31344	-0.8	0.02 ± 0.03		TRUE	1656	1656	0	0	no	ssc-miR-218-5p	hsa-miR-218-5p		blast	uugugcuugaucuaaccau	gguugccagguaugagu	uugugcuugaucuaaccaugugguugccagguaugagu	NC_010450.3:15443797..15443835:-
NC_010461.4_34380	-1.8	0.00 ± 0.00		TRUE	9	9	0	0	no	ssc-miR-224	hsa-miR-224-5p		blast	caagucacuagugguuccgu	aucaucagaaguggcagaugag	aucaucagaaguggcagaugagacaaagcccaggggcuuucaagucacuagugguuccgu	NC_010461.4:140860113..140860173:-
NC_010459.4_10807	-2.1	0.00 ± 0.00		TRUE	118	118	0	0	no	ssc-miR-296-3p			blast	aggguugggcggaggcuuu	agcugcgcccacaggcugugu	aggguugggcggaggcuuuccugaaggcucugaggagagcugcgcccacaggcugugu	NC_010459.4:66288677..66288735:-
NC_010449.4_30713	-2.5	0.00 ± 0.00		TRUE	4	4	0	0	no	ssc-miR-493-3p	hsa-miR-493-3p		blast	ugaaggucuacugugugcca	gcaucaaguaaaggacgcggcc	ugaaggucuacugugugccaggcccugugccaggcaucaaguaaaggacgcggcc	NC_010449.4:132069376..132069431:-
NC_010448.3_25434	-2.7	0.00 ± 0.00		TRUE	1004	1003	0	1	no	ssc-miR-2320-5p			blast	uggcacaggguccagcugucg	ucgcaggaauggcucugagacaaggggg	ucgcaggaauggcucugagacaagggggcuguccccauggcacaggguccagcugucg	NC_010448.3:60147872..60147930:-
NC_010461.4_34271	-3.1	0.00 ± 0.00		TRUE	12910	12910	0	0	no	ssc-miR-92a	hsa-miR-25-3p		blast	uauugcacuugucccggccu	gcuguaaguucugauauu	uauugcacuugucccggccuguggaagaaaggaggauuuuaucgucuucuuauuucaguuuuaaaggcuguaaguucugauauu	NC_010461.4:126199457..126199541:-
NC_010443.4_12657	-3.6	0.00 ± 0.00		TRUE	236	236	0	0	no	ssc-miR-31	hsa-miR-31-5p		blast	aggcaagaugcuggcauagcu	cugaagaggcaugguguguug	cugaagaggcaugguguguugcuccuguaacuuggaacuggagaggaggcaagaugcuggcauagcu	NC_010443.4:224397125..224397192:+
NC_010452.3_47	-5	0.00 ± 0.00		TRUE	32	32	0	0	no	ssc-miR-215	hsa-miR-192-5p		blast	augaccuaugaauugacaga	uguuaagagaugguguacagga	uguuaagagaugguguacaggaaaaugaccuaugaauugacaga	NC_010452.3:11963144..11963188:+
NC_010452.3_416	-5.2	0.00 ± 0.00		TRUE	32	32	0	0	no	ssc-miR-215	hsa-miR-192-5p		blast	augaccuaugaauugacaga	uguuaagagaugguguacagga	uguuaagagaugguguacaggaaaaugaccuaugaauugacaga	NC_010452.3:11786623..11786667:-
NC_010455.4_3729	-6.4	0.00 ± 0.00		TRUE	476413	476412	1	0	no	ssc-miR-99a	hsa-miR-99a-5p		blast	aacccguagauccgaucuu	gaaauucuguacuauuagggagcc	gaaauucuguacuauuagggagcccaugagagacguugcccauuggcauaaacccguagauccgaucuu	NC_010455.4:191558571..191558640:+
NC_010445.3_17717	-6.7	0.00 ± 0.00		TRUE	27388	27388	0	0	no	ssc-let-7f	hsa-let-7a-5p		blast	ugagguaguagauuguauag	gugcucuauucccgaa	gugcucuauucccgaagaagagauugcucuaucagagugagguaguagauuguauag	NC_010445.3:44864773..44864830:+
NC_010453.4_1079	-16	0.00 ± 0.00		TRUE	3073	3073	0	0	no	ssc-miR-17-5p	hsa-miR-17-5p		blast	caaagugcuuacagugcaggua	cuuguaaaccugaagacugac	cuuguaaaccugaagacugaccagucagaauaaugucaaagugcuuacagugcaggua	NC_010453.4:66610033..66610091:+
