# Supplementary material for: Genome-wide differential expression of genes and small RNAs in testis of two different porcine breeds and at two different ages
Source: Sci Rep. 2016 May 27;6:26852. doi: 10.1038/srep26852 (PMC4882596; doi:10.1038/srep26852)
Supplement: Supplementary Information [file srep26852-s5.xls]

## Sheet: Sheet1
Supplementary Table S17: Biological processes for target genes of DE gene-derived piRNAs (P < 0.05)
LC-a Vs LC-b down piRNA
Category	Term	Count	%	PValue	Genes	List Total	Pop Hits	Pop Total	Fold Enrichment	Bonferroni	Benjamini	FDR
GOTERM_BP_FAT	GO:0051341~regulation of oxidoreductase activity	2	18.1818	0.0234173	ACVR2A, FXN	9	40	13528	75.1556	0.996446	0.996446	26.3207
LW-a Vs LW-b down piRNA
nothing
LC-a Vs LC-b up piRNA
Category	Term	Count	%	PValue	Genes	List Total	Pop Hits	Pop Total	Fold Enrichment	Bonferroni	Benjamini	FDR
GOTERM_BP_FAT	GO:0006790~sulfur metabolic process	5	4	0.0100458	GSTA1, SEPHS2, CHST7, ICMT, GNMT	100	115	13528	5.88174	0.999813	0.999813	14.4627
GOTERM_BP_FAT	GO:0010604~positive regulation of macromolecule metabolic process	13	10.4	0.0223247	RFX4, PIAS4, PSMA5, ETS1, VHL, RAN, TRIM32, UBC, ZFPM2, PPP2R4, RBM14, POT1, HNRNPAB	100	857	13528	2.05209	1	0.999932	29.4838
GOTERM_BP_FAT	GO:0006917~induction of apoptosis	7	5.6	0.0299628	BID, CASP10, HIPK1, ETS1, UBC, RYR2, BCL2L13	100	320	13528	2.95925	1	0.999819	37.5422
GOTERM_BP_FAT	GO:0012502~induction of programmed cell death	7	5.6	0.0303585	BID, CASP10, HIPK1, ETS1, UBC, RYR2, BCL2L13	100	321	13528	2.95003	1	0.998572	37.9353
GOTERM_BP_FAT	GO:0006355~regulation of transcription, DNA-dependent	21	16.8	0.0307638	ZNF565, RFX4, RAN, VHL, ZFP30, ECSIT, ZNF829, ZFP37, GZF1, ZNF75D, SMARCE1, PIAS4, ZNF300, ZNF317, ETS1, ZNF146, ZNF383, ZFPM2, ZNF879, RBM14, HNRNPAB	100	1773	13528	1.6023	1	0.995068	38.3355
GOTERM_BP_FAT	GO:0051252~regulation of RNA metabolic process	21	16.8	0.0377968	ZNF565, RFX4, RAN, VHL, ZFP30, ECSIT, ZNF829, ZFP37, GZF1, ZNF75D, SMARCE1, PIAS4, ZNF300, ZNF317, ETS1, ZNF146, ZNF383, ZFPM2, ZNF879, RBM14, HNRNPAB	100	1813	13528	1.56695	1	0.995739	44.9066
GOTERM_BP_FAT	GO:0043065~positive regulation of apoptosis	8	6.4	0.0382199	BID, CASP10, HIPK1, ETS1, SCIN, UBC, RYR2, BCL2L13	100	430	13528	2.51684	1	0.991191	45.2802
GOTERM_BP_FAT	GO:0051259~protein oligomerization	5	4	0.0388025	GRB2, VHL, GNMT, C10ORF2, MIF	100	174	13528	3.88736	1	0.985077	45.7908
GOTERM_BP_FAT	GO:0043068~positive regulation of programmed cell death	8	6.4	0.0394454	BID, CASP10, HIPK1, ETS1, SCIN, UBC, RYR2, BCL2L13	100	433	13528	2.4994	1	0.977648	46.3491
GOTERM_BP_FAT	GO:0010942~positive regulation of cell death	8	6.4	0.0402766	BID, CASP10, HIPK1, ETS1, SCIN, UBC, RYR2, BCL2L13	100	435	13528	2.48791	1	0.969632	47.063
GOTERM_BP_FAT	GO:0046498~S-adenosylhomocysteine metabolic process	2	1.6	0.0431212	ICMT, GNMT	100	6	13528	45.0933	1	0.966829	49.4393
GOTERM_BP_FAT	GO:0016051~carbohydrate biosynthetic process	4	3.2	0.043712	MGAT2, CHST7, HAS1, CHST15	100	107	13528	5.0572	1	0.957827	49.9201
GOTERM_BP_FAT	GO:0000902~cell morphogenesis	7	5.6	0.0464342	VHL, BAIAP2, DMD, UBC, DST, MARK2, HNRNPAB	100	356	13528	2.66	1	0.955347	52.0809
GOTERM_BP_FAT	GO:0008624~induction of apoptosis by extracellular signals	4	3.2	0.0489176	BID, CASP10, UBC, RYR2	100	112	13528	4.83143	1	0.952408	53.9759
GOTERM_BP_FAT	GO:0007018~microtubule-based movement	4	3.2	0.0499937	DNAH11, KIF1B, DNHD1, DST	100	113	13528	4.78867	1	0.945319	54.7751
LW-a Vs LW-b up piRNA
Category	Term	Count	%	PValue	Genes	List Total	Pop Hits	Pop Total	Fold Enrichment	Bonferroni	Benjamini	FDR
GOTERM_BP_FAT	GO:0034728~nucleosome organization	7	4.57516	0.000159309	HIST1H2BA, HIST2H3A, HIST1H2BD, SMARCE1, HIST1H1B, HIST2H2BF, H3F3B	119	93	13528	8.55661	0.13744	0.13744	0.249015
GOTERM_BP_FAT	GO:0006334~nucleosome assembly	6	3.92157	0.000826933	HIST1H2BA, HIST2H3A, HIST1H2BD, HIST1H1B, HIST2H2BF, H3F3B	119	84	13528	8.12005	0.535926	0.31877	1.28627
GOTERM_BP_FAT	GO:0006333~chromatin assembly or disassembly	7	4.57516	0.000850047	HIST1H2BA, HIST2H3A, HIST1H2BD, SMARCE1, HIST1H1B, HIST2H2BF, H3F3B	119	127	13528	6.26586	0.545782	0.231304	1.322
GOTERM_BP_FAT	GO:0031497~chromatin assembly	6	3.92157	0.000969447	HIST1H2BA, HIST2H3A, HIST1H2BD, HIST1H1B, HIST2H2BF, H3F3B	119	87	13528	7.84005	0.593464	0.2015	1.50638
GOTERM_BP_FAT	GO:0065004~protein-DNA complex assembly	6	3.92157	0.00118692	HIST1H2BA, HIST2H3A, HIST1H2BD, HIST1H1B, HIST2H2BF, H3F3B	119	91	13528	7.49543	0.667832	0.197821	1.84137
GOTERM_BP_FAT	GO:0006323~DNA packaging	6	3.92157	0.00357578	HIST1H2BA, HIST2H3A, HIST1H2BD, HIST1H1B, HIST2H2BF, H3F3B	119	117	13528	5.82978	0.964001	0.42538	5.45161
GOTERM_BP_FAT	GO:0051276~chromosome organization	11	7.18954	0.00985819	PTGES3, HIST1H2BA, HIST2H3A, HIST1H2BD, SMARCE1, HIST1H1B, HIST2H2BF, H3F3B, SETD2, RBM14, POT1	119	485	13528	2.57832	0.999898	0.731096	14.3618
GOTERM_BP_FAT	GO:0006325~chromatin organization	9	5.88235	0.0176112	HIST1H2BA, HIST2H3A, HIST1H2BD, SMARCE1, HIST1H1B, HIST2H2BF, H3F3B, SETD2, RBM14	119	378	13528	2.70668	1	0.872687	24.2746
GOTERM_BP_FAT	GO:0006790~sulfur metabolic process	5	3.26797	0.018126	GSTA1, SEPHS2, CHST7, ICMT, GNMT	119	115	13528	4.94264	1	0.848343	24.8932
GOTERM_BP_FAT	GO:0043933~macromolecular complex subunit organization	12	7.84314	0.0456336	HIST1H2BA, HIST2H3A, HIST1H2BD, SMARCE1, GRB2, VHL, HIST1H1B, HIST2H2BF, H3F3B, GNMT, C10ORF2, MIF	119	710	13528	1.92136	1	0.986891	51.8543
