# Supplementary material for: Genome-wide differential expression of genes and small RNAs in testis of two different porcine breeds and at two different ages
Source: Sci Rep. 2016 May 27;6:26852. doi: 10.1038/srep26852 (PMC4882596; doi:10.1038/srep26852)
Supplement: Supplementary Information [file srep26852-s6.xls]

## Sheet: Sheet1
Supplementary Table S18: Pathway for target genes of DE gene-derived piRNAs
LC-a Vs LC-b down piRNA
nothing
LW-a Vs LW-b down piRNA
nothing
LC-a Vs LC-b up piRNA
Category	Term	Count	%	PValue	Genes	List Total	Pop Hits	Pop Total	Fold Enrichment	Bonferroni	Benjamini	FDR
KEGG_PATHWAY	hsa03018:RNA degradation	3	2.4	0.0580265	PAPOLB, PARN, EXOSC7	36	57	5085	7.43421	0.98936	0.98936	46.69
KEGG_PATHWAY	hsa05211:Renal cell carcinoma	3	2.4	0.0831095	ETS1, GRB2, VHL	36	70	5085	6.05357	0.998632	0.963012	59.8703
LW-a Vs LW-b up piRNA
Category	Term	Count	%	PValue	Genes	List Total	Pop Hits	Pop Total	Fold Enrichment	Bonferroni	Benjamini	FDR
KEGG_PATHWAY	hsa05322:Systemic lupus erythematosus	5	3.26797	0.0101105	HIST1H2BA, HIST2H3A, HIST1H2BD, HIST2H2BF, H3F3B	45	99	5085	5.70707	0.56538	0.56538	10.2877
KEGG_PATHWAY	hsa03018:RNA degradation	3	1.96078	0.0866041	PAPOLB, PARN, EXOSC7	45	57	5085	5.94737	0.999406	0.975621	62.006
