# Supplementary material for: Genome-wide differential expression of genes and small RNAs in testis of two different porcine breeds and at two different ages
Source: Sci Rep. 2016 May 27;6:26852. doi: 10.1038/srep26852 (PMC4882596; doi:10.1038/srep26852)
Supplement: Supplementary Information [file srep26852-s7.xls]

## Sheet: Sheet1
Supplementary Table S20: Biological processes within the breeds for TDETGs (P < 0.05)
LW-a Vs LW-b up miRNA targets overlap (down-DEGs)							LC-a Vs LC-b up miRNA targets overlap (down-DEGs）
Term	biological processes	Count	%	PValue	FDR		Term	biological processes	Count	%	PValue	FDR
GO:0055114	oxidation reduction	84	0.633867	1.93062e-09	3.53196e-06		GO:0001568	blood vessel development	30	0.457108	7.67063e-09	1.35038e-05
GO:0006468	protein amino acid phosphorylation	86	0.648959	3.08183e-09	5.63806e-06		GO:0001944	vasculature development	30	0.457108	1.33193e-08	2.34481e-05
GO:0006793	phosphorus metabolic process	113	0.852701	3.46202e-09	6.33358e-06		GO:0006793	phosphorus metabolic process	66	1.00564	2.25831e-07	0.000397566
GO:0006796	phosphate metabolic process	113	0.852701	3.46202e-09	6.33358e-06		GO:0006796	phosphate metabolic process	66	1.00564	2.25831e-07	0.000397566
GO:0007167	enzyme linked receptor protein signaling pathway	54	0.407486	5.24963e-09	9.60394e-06		GO:0006468	protein amino acid phosphorylation	49	0.74661	1.26977e-06	0.00223535
GO:0016310	phosphorylation	97	0.731965	6.46516e-09	1.18277e-05		GO:0016310	phosphorylation	55	0.838031	1.94048e-06	0.00341608
GO:0001568	blood vessel development	43	0.324479	1.08314e-08	1.98155e-05		GO:0007155	cell adhesion	50	0.761847	2.23915e-06	0.00394186
GO:0001944	vasculature development	43	0.324479	2.23791e-08	4.09414e-05		GO:0022610	biological adhesion	50	0.761847	2.26428e-06	0.0039861
GO:0030198	extracellular matrix organization	23	0.173559	9.61478e-07	0.00175896		GO:0043062	extracellular structure organization	19	0.289502	1.46052e-05	0.0257087
GO:0043062	extracellular structure organization	29	0.218835	2.90953e-06	0.00532271		GO:0048514	blood vessel morphogenesis	22	0.335213	1.46165e-05	0.0257287
GO:0048514	blood vessel morphogenesis	34	0.256565	3.36162e-06	0.00614973		GO:0006928	cell motion	36	0.54853	2.28756e-05	0.0402639
GO:0007179	transforming growth factor beta receptor signaling pathway	16	0.120736	5.9361e-06	0.0108592		GO:0007167	enzyme linked receptor protein signaling pathway	29	0.441871	2.4047e-05	0.0423254
GO:0042110	T cell activation	24	0.181105	7.82675e-06	0.0143177		GO:0030183	B cell differentiation	9	0.137132	0.000222048	0.390187
GO:0048534	hemopoietic or lymphoid organ development	38	0.286749	8.49861e-06	0.0155466		GO:0030098	lymphocyte differentiation	13	0.19808	0.000233455	0.410193
GO:0030199	collagen fibril organization	11	0.0830063	9.80952e-06	0.0179445		GO:0030198	extracellular matrix organization	13	0.19808	0.000255777	0.44933
GO:0010033	response to organic substance	79	0.596136	1.06506e-05	0.019483		GO:0016477	cell migration	23	0.350449	0.000258031	0.453282
GO:0030098	lymphocyte differentiation	21	0.158467	1.169e-05	0.0213842		GO:0045892	negative regulation of transcription, DNA-dependent	27	0.411397	0.000297325	0.522139
GO:0002520	immune system development	39	0.294295	1.4071e-05	0.0257391		GO:0016481	negative regulation of transcription	32	0.487582	0.000322498	0.566228
GO:0030097	hemopoiesis	35	0.264111	1.48982e-05	0.027252		GO:0051253	negative regulation of RNA metabolic process	27	0.411397	0.000385715	0.676866
GO:0002521	leukocyte differentiation	24	0.181105	1.52161e-05	0.0278335		GO:0030030	cell projection organization	27	0.411397	0.000493557	0.865336
GO:0046649	lymphocyte activation	31	0.233927	1.93629e-05	0.0354175		GO:0046649	lymphocyte activation	18	0.274265	0.000583246	1.02182
GO:0007155	cell adhesion	76	0.573498	2.21459e-05	0.040507		GO:0051172	negative regulation of nitrogen compound metabolic process	34	0.518056	0.000607429	1.06398
GO:0022610	biological adhesion	76	0.573498	2.30777e-05	0.0422111		GO:0002521	leukocyte differentiation	14	0.213317	0.000633224	1.10892
GO:0007178	transmembrane receptor protein serine/threonine kinase signaling pathway	20	0.150921	4.07051e-05	0.0744418		GO:0010629	negative regulation of gene expression	33	0.502819	0.000754514	1.32
GO:0042592	homeostatic process	79	0.596136	4.36095e-05	0.0797513		GO:0007169	transmembrane receptor protein tyrosine kinase signaling pathway	19	0.289502	0.000837493	1.46417
GO:0007159	leukocyte adhesion	10	0.0754603	5.2117e-05	0.0953025		GO:0045934	negative regulation of nucleobase, nucleoside, nucleotide and nucleic acid metabolic process	33	0.502819	0.000979171	1.70985
GO:0033554	cellular response to stress	63	0.4754	6.07043e-05	0.110997		GO:0051674	localization of cell	23	0.350449	0.0010912	1.90371
GO:0001501	skeletal system development	41	0.309387	7.37843e-05	0.134899		GO:0048870	cell motility	23	0.350449	0.0010912	1.90371
GO:0007169	transmembrane receptor protein tyrosine kinase signaling pathway	32	0.241473	7.62507e-05	0.139405		GO:0031327	negative regulation of cellular biosynthetic process	35	0.533293	0.00117069	2.04104
GO:0007242	intracellular signaling cascade	117	0.882886	0.000119011	0.217501		GO:0045893	positive regulation of transcription, DNA-dependent	31	0.472345	0.00124395	2.16746
GO:0045321	leukocyte activation	33	0.249019	0.000140925	0.257502		GO:0048812	neuron projection morphogenesis	18	0.274265	0.00124572	2.17051
GO:0001503	ossification	20	0.150921	0.000189031	0.345257		GO:0045941	positive regulation of transcription	35	0.533293	0.00126601	2.20549
GO:0030217	T cell differentiation	14	0.105644	0.000286267	0.522416		GO:0007507	heart development	18	0.274265	0.00137915	2.40033
GO:0010811	positive regulation of cell-substrate adhesion	9	0.0679143	0.000341226	0.622418		GO:0003002	regionalization	17	0.259028	0.00143093	2.48939
GO:0001775	cell activation	36	0.271657	0.00034912	0.636772		GO:0042110	T cell activation	13	0.19808	0.00145013	2.52239
GO:0010628	positive regulation of gene expression	61	0.460308	0.000395493	0.721065		GO:0051254	positive regulation of RNA metabolic process	31	0.472345	0.00147691	2.5684
GO:0034599	cellular response to oxidative stress	11	0.0830063	0.000401693	0.73233		GO:0010558	negative regulation of macromolecule biosynthetic process	34	0.518056	0.00148389	2.5804
GO:0010604	positive regulation of macromolecule metabolic process	83	0.626321	0.000438053	0.798367		GO:0006357	regulation of transcription from RNA polymerase II promoter	42	0.639951	0.00151047	2.62604
GO:0055072	iron ion homeostasis	10	0.0754603	0.000439451	0.800906		GO:0030097	hemopoiesis	19	0.289502	0.001518	2.63896
GO:0060348	bone development	20	0.150921	0.000457726	0.834081		GO:0031175	neuron projection development	20	0.304739	0.00156041	2.71174
GO:0007507	heart development	29	0.218835	0.000461465	0.840866		GO:0009890	negative regulation of biosynthetic process	35	0.533293	0.00163479	2.83926
GO:0010035	response to inorganic substance	28	0.211289	0.000484144	0.882018		GO:0001501	skeletal system development	23	0.350449	0.00175748	3.04925
GO:0045785	positive regulation of cell adhesion	13	0.0980984	0.000485986	0.885361		GO:0048534	hemopoietic or lymphoid organ development	20	0.304739	0.00186606	3.23471
GO:0045596	negative regulation of cell differentiation	29	0.218835	0.000497599	0.906426		GO:0009123	nucleoside monophosphate metabolic process	9	0.137132	0.00196006	3.39502
GO:0006979	response to oxidative stress	24	0.181105	0.000511087	0.930886		GO:0010628	positive regulation of gene expression	35	0.533293	0.002087	3.6111
GO:0045941	positive regulation of transcription	59	0.445216	0.000544301	0.991097		GO:0048858	cell projection morphogenesis	19	0.289502	0.00229025	3.95613
GO:0007229	integrin-mediated signaling pathway	14	0.105644	0.000608553	1.10748		GO:0001666	response to hypoxia	13	0.19808	0.00244713	4.22166
GO:0010810	regulation of cell-substrate adhesion	11	0.0830063	0.000712656	1.29577		GO:0007389	pattern specification process	20	0.304739	0.00250849	4.32532
GO:0006879	cellular iron ion homeostasis	9	0.0679143	0.000725161	1.31836		GO:0045944	positive regulation of transcription from RNA polymerase II promoter	25	0.380923	0.00263282	4.53503
GO:0006928	cell motion	51	0.384848	0.000774608	1.40765		GO:0051592	response to calcium ion	8	0.121895	0.00280236	4.82032
GO:0043523	regulation of neuron apoptosis	16	0.120736	0.00079159	1.4383		GO:0030182	neuron differentiation	28	0.426634	0.00287734	4.94623
GO:0048878	chemical homeostasis	54	0.407486	0.00081508	1.48068		GO:0030155	regulation of cell adhesion	13	0.19808	0.00294153	5.0539
GO:0022604	regulation of cell morphogenesis	20	0.150921	0.00100954	1.83086		GO:0030199	collagen fibril organization	6	0.0914216	0.00295043	5.06881
GO:0030183	B cell differentiation	11	0.0830063	0.00101376	1.83845		GO:0007409	axonogenesis	16	0.243791	0.003047	5.23056
GO:0010557	positive regulation of macromolecule biosynthetic process	65	0.490492	0.00106228	1.92564		GO:0010605	negative regulation of macromolecule metabolic process	41	0.624714	0.00320906	5.50138
GO:0009950	dorsal/ventral axis specification	5	0.0377302	0.0010831	1.96304		GO:0000902	cell morphogenesis	24	0.365686	0.0032511	5.57153
GO:0007050	cell cycle arrest	17	0.128283	0.00117819	2.13362		GO:0034330	cell junction organization	8	0.121895	0.00344068	5.8872
GO:0010605	negative regulation of macromolecule metabolic process	71	0.535768	0.00125637	2.27367		GO:0030500	regulation of bone mineralization	6	0.0914216	0.00344111	5.88793
GO:0006694	steroid biosynthetic process	15	0.11319	0.00131695	2.38205		GO:0002520	immune system development	20	0.304739	0.00361792	6.18145
GO:0042127	regulation of cell proliferation	75	0.565952	0.00134498	2.43216		GO:0016337	cell-cell adhesion	20	0.304739	0.00361792	6.18145
GO:0016477	cell migration	33	0.249019	0.00145643	2.63117		GO:0032990	cell part morphogenesis	19	0.289502	0.00366932	6.26662
GO:0016337	cell-cell adhesion	33	0.249019	0.00145643	2.63117		GO:0060348	bone development	12	0.182843	0.00369053	6.30173
GO:0051094	positive regulation of developmental process	33	0.249019	0.00163407	2.94758		GO:0007160	cell-matrix adhesion	10	0.152369	0.00370416	6.32429
GO:0030155	regulation of cell adhesion	20	0.150921	0.00173124	3.12025		GO:0070482	response to oxygen levels	13	0.19808	0.00372368	6.35661
GO:0030258	lipid modification	13	0.0980984	0.00176845	3.1863		GO:0007242	intracellular signaling cascade	62	0.94469	0.00451237	7.65311
GO:0008202	steroid metabolic process	26	0.196197	0.00187896	3.38218		GO:0009968	negative regulation of signal transduction	17	0.259028	0.0045269	7.67684
GO:0006635	fatty acid beta-oxidation	8	0.0603682	0.00190183	3.42267		GO:0070167	regulation of biomineral formation	6	0.0914216	0.00459382	7.78603
GO:0043067	regulation of programmed cell death	76	0.573498	0.0020526	3.68921		GO:0045785	positive regulation of cell adhesion	8	0.121895	0.00459852	7.7937
GO:0007160	cell-matrix adhesion	15	0.11319	0.00206921	3.71853		GO:0045321	leukocyte activation	18	0.274265	0.00474602	8.03394
GO:0031328	positive regulation of cellular biosynthetic process	66	0.498038	0.00209823	3.76975		GO:0042113	B cell activation	9	0.137132	0.00476377	8.06281
GO:0010038	response to metal ion	19	0.143375	0.00211062	3.7916		GO:0000904	cell morphogenesis involved in differentiation	18	0.274265	0.00513	8.65659
GO:0000578	embryonic axis specification	6	0.0452762	0.00217352	3.90248		GO:0001525	angiogenesis	13	0.19808	0.00548935	9.23568
GO:0010941	regulation of cell death	76	0.573498	0.00223521	4.01111		GO:0001775	cell activation	20	0.304739	0.00552662	9.29556
GO:0043525	positive regulation of neuron apoptosis	7	0.0528222	0.00248482	4.44949		GO:0022604	regulation of cell morphogenesis	12	0.182843	0.0059395	9.95622
GO:0022614	membrane to membrane docking	4	0.0301841	0.00262562	4.69593		GO:0010648	negative regulation of cell communication	18	0.274265	0.00601237	10.0724
GO:0044092	negative regulation of molecular function	37	0.279203	0.00271011	4.84352		GO:0032989	cellular component morphogenesis	25	0.380923	0.00603994	10.1163
GO:0006732	coenzyme metabolic process	21	0.158467	0.00271791	4.85712		GO:0035282	segmentation	7	0.106659	0.00606914	10.1627
GO:0031644	regulation of neurological system process	21	0.158467	0.00271791	4.85712		GO:0048667	cell morphogenesis involved in neuron differentiation	16	0.243791	0.00636211	10.6278
GO:0009798	axis specification	8	0.0603682	0.00291191	5.19514		GO:0045935	positive regulation of nucleobase, nucleoside, nucleotide and nucleic acid metabolic process	35	0.533293	0.00637742	10.652
GO:0030500	regulation of bone mineralization	8	0.0603682	0.00291191	5.19514		GO:0042770	DNA damage response, signal transduction	9	0.137132	0.00649632	10.84
GO:0009891	positive regulation of biosynthetic process	66	0.498038	0.00294737	5.25682		GO:0001503	ossification	11	0.167606	0.00670625	11.1711
GO:0007517	muscle organ development	26	0.196197	0.00339613	6.0339		GO:0050434	positive regulation of viral transcription	3	0.0457108	0.00689837	11.4731
GO:0019724	B cell mediated immunity	11	0.0830063	0.00341509	6.06661		GO:0031589	cell-substrate adhesion	10	0.152369	0.00698236	11.6048
GO:0044259	multicellular organismal macromolecule metabolic process	8	0.0603682	0.00354971	6.29847		GO:0030217	T cell differentiation	8	0.121895	0.00715053	11.868
GO:0042981	regulation of apoptosis	74	0.558406	0.00356849	6.33078		GO:0010557	positive regulation of macromolecule biosynthetic process	36	0.54853	0.0074228	12.2925
GO:0045935	positive regulation of nucleobase, nucleoside, nucleotide and nucleic acid metabolic process	60	0.452762	0.00363918	6.45227		GO:0051270	regulation of cell motion	15	0.228554	0.00752779	12.4557
GO:0000302	response to reactive oxygen species	13	0.0980984	0.00364084	6.45513		GO:0009156	ribonucleoside monophosphate biosynthetic process	5	0.0761847	0.00753481	12.4666
GO:0051969	regulation of transmission of nerve impulse	20	0.150921	0.00388742	6.87774		GO:0033554	cellular response to stress	32	0.487582	0.00830792	13.6592
GO:0042113	B cell activation	13	0.0980984	0.00406934	7.1884		GO:0015674	di-, tri-valent inorganic cation transport	14	0.213317	0.00849751	13.9494
GO:0045893	positive regulation of transcription, DNA-dependent	48	0.362209	0.00413898	7.30704		GO:0031328	positive regulation of cellular biosynthetic process	37	0.563767	0.00875197	14.3373
GO:0001525	angiogenesis	20	0.150921	0.00419116	7.39586		GO:0051173	positive regulation of nitrogen compound metabolic process	35	0.533293	0.00992415	16.1032
GO:0070167	regulation of biomineral formation	8	0.0603682	0.00428843	7.5612		GO:0009161	ribonucleoside monophosphate metabolic process	5	0.0761847	0.0101922	16.5022
GO:0046686	response to cadmium ion	5	0.0377302	0.00434731	7.66115		GO:0007229	integrin-mediated signaling pathway	8	0.121895	0.0106258	17.1439
GO:0009719	response to endogenous stimulus	42	0.316933	0.00441491	7.77579		GO:0008344	adult locomotory behavior	7	0.106659	0.0107353	17.3051
GO:0060284	regulation of cell development	25	0.188651	0.00471449	8.28215		GO:0009891	positive regulation of biosynthetic process	37	0.563767	0.0108042	17.4065
GO:0051254	positive regulation of RNA metabolic process	48	0.362209	0.00483976	8.49311		GO:0000122	negative regulation of transcription from RNA polymerase II promoter	18	0.274265	0.0116874	18.6951
GO:0043277	apoptotic cell clearance	4	0.0301841	0.00499271	8.75006		GO:0018149	peptide cross-linking	5	0.0761847	0.0117216	18.7446
GO:0045944	positive regulation of transcription from RNA polymerase II promoter	39	0.294295	0.00502439	8.80321		GO:0007411	axon guidance	10	0.152369	0.0121261	19.328
GO:0030278	regulation of ossification	13	0.0980984	0.00504753	8.842		GO:0060284	regulation of cell development	15	0.228554	0.0124085	19.7331
GO:0045597	positive regulation of cell differentiation	27	0.203743	0.00505599	8.85618		GO:0034329	cell junction assembly	6	0.0914216	0.0132532	20.9332
GO:0031589	cell-substrate adhesion	15	0.11319	0.00509765	8.92597		GO:0000578	embryonic axis specification	4	0.0609477	0.0138841	21.8185
GO:0051186	cofactor metabolic process	24	0.181105	0.00510746	8.9424		GO:0030334	regulation of cell migration	13	0.19808	0.0149679	23.3175
GO:0006775	fat-soluble vitamin metabolic process	8	0.0603682	0.00513767	8.99296		GO:0048666	neuron development	21	0.319976	0.015017	23.3847
GO:0043068	positive regulation of programmed cell death	44	0.332025	0.00517252	9.05128		GO:0008285	negative regulation of cell proliferation	22	0.335213	0.015072	23.46
GO:0050801	ion homeostasis	42	0.316933	0.00532563	9.30701		GO:0032963	collagen metabolic process	5	0.0761847	0.0152039	23.6402
GO:0008285	negative regulation of cell proliferation	38	0.286749	0.00541282	9.45233		GO:0007517	muscle organ development	15	0.228554	0.0156299	24.2197
GO:0010942	positive regulation of cell death	44	0.332025	0.0055585	9.69466		GO:0042060	wound healing	14	0.213317	0.0160455	24.7809
GO:0051259	protein oligomerization	22	0.166013	0.00558807	9.74377		GO:0051094	positive regulation of developmental process	18	0.274265	0.0173782	26.5544
GO:0014070	response to organic cyclic substance	17	0.128283	0.00617845	10.7191		GO:0007179	transforming growth factor beta receptor signaling pathway	7	0.106659	0.0175038	26.7196
GO:0006865	amino acid transport	14	0.105644	0.00621145	10.7733		GO:0007267	cell-cell signaling	32	0.487582	0.0181124	27.5145
GO:0015674	di-, tri-valent inorganic cation transport	22	0.166013	0.00636528	11.0256		GO:0050808	synapse organization	7	0.106659	0.0188632	28.4841
GO:0008206	bile acid metabolic process	6	0.0452762	0.00674342	11.6431		GO:0009798	axis specification	5	0.0761847	0.0192757	29.0117
GO:0051173	positive regulation of nitrogen compound metabolic process	60	0.452762	0.00707395	12.1794		GO:0055066	di-, tri-valent inorganic cation homeostasis	16	0.243791	0.0197238	29.5805
GO:0009725	response to hormone stimulus	38	0.286749	0.00718669	12.3617		GO:0042157	lipoprotein metabolic process	8	0.121895	0.0210026	31.1803
GO:0001666	response to hypoxia	18	0.135829	0.0073579	12.6377		GO:0044259	multicellular organismal macromolecule metabolic process	5	0.0761847	0.0215406	31.8431
GO:0048870	cell motility	33	0.249019	0.00742124	12.7397		GO:0055080	cation homeostasis	18	0.274265	0.0222693	32.7312
GO:0051674	localization of cell	33	0.249019	0.00742124	12.7397		GO:0045786	negative regulation of cell cycle	8	0.121895	0.0223276	32.8017
GO:0033157	regulation of intracellular protein transport	10	0.0754603	0.00753265	12.9187		GO:0007351	tripartite regional subdivision	3	0.0457108	0.0225257	33.041
GO:0043065	positive regulation of apoptosis	43	0.324479	0.00753364	12.9203		GO:0008595	determination of anterior/posterior axis, embryo	3	0.0457108	0.0225257	33.041
GO:0051329	interphase of mitotic cell cycle	15	0.11319	0.00792441	13.5454		GO:0046782	regulation of viral transcription	3	0.0457108	0.0225257	33.041
GO:0042060	wound healing	23	0.173559	0.00799982	13.6655		GO:0045165	cell fate commitment	11	0.167606	0.0231342	33.771
GO:0007243	protein kinase cascade	38	0.286749	0.00813178	13.8754		GO:0010604	positive regulation of macromolecule metabolic process	42	0.639951	0.02318	33.8257
GO:0006357	regulation of transcription from RNA polymerase II promoter	66	0.498038	0.00818336	13.9573		GO:0000187	activation of MAPK activity	8	0.121895	0.0237093	34.4542
GO:0030334	regulation of cell migration	21	0.158467	0.00833977	14.2052		GO:0042127	regulation of cell proliferation	39	0.59424	0.0240238	34.8249
GO:0009062	fatty acid catabolic process	8	0.0603682	0.00844636	14.3737		GO:0009952	anterior/posterior pattern formation	11	0.167606	0.024173	35
GO:0031050	dsRNA fragmentation	5	0.0377302	0.00846699	14.4063		GO:0000077	DNA damage checkpoint	6	0.0914216	0.0248828	35.8274
GO:0040012	regulation of locomotion	23	0.173559	0.00848887	14.4409		GO:0042692	muscle cell differentiation	10	0.152369	0.0251035	36.0827
GO:0050804	regulation of synaptic transmission	18	0.135829	0.00850512	14.4665		GO:0043405	regulation of MAP kinase activity	11	0.167606	0.025245	36.2458
GO:0016064	immunoglobulin mediated immune response	10	0.0754603	0.00852176	14.4928		GO:0006816	calcium ion transport	11	0.167606	0.0263509	37.5071
GO:0055066	di-, tri-valent inorganic cation homeostasis	27	0.203743	0.00873761	14.8327		GO:0045445	myoblast differentiation	4	0.0609477	0.0266908	37.8901
GO:0006790	sulfur metabolic process	16	0.120736	0.00890427	15.0943		GO:0007519	skeletal muscle tissue development	7	0.106659	0.0267438	37.9496
GO:0032963	collagen metabolic process	7	0.0528222	0.00892939	15.1336		GO:0060538	skeletal muscle organ development	7	0.106659	0.0267438	37.9496
GO:0051270	regulation of cell motion	23	0.173559	0.00900196	15.2473		GO:0007050	cell cycle arrest	9	0.137132	0.026887	38.1101
GO:0006289	nucleotide-excision repair	10	0.0754603	0.00960636	16.1879		GO:0007178	transmembrane receptor protein serine/threonine kinase signaling pathway	9	0.137132	0.026887	38.1101
GO:0006873	cellular ion homeostasis	38	0.286749	0.00961276	16.1978		GO:0055065	metal ion homeostasis	14	0.213317	0.0269141	38.1405
GO:0044236	multicellular organismal metabolic process	8	0.0603682	0.00983573	16.5423		GO:0000165	MAPKKK cascade	13	0.19808	0.0271121	38.3618
GO:0051325	interphase	15	0.11319	0.0101415	17.0126		GO:0009124	nucleoside monophosphate biosynthetic process	6	0.0914216	0.0291171	40.5602
GO:0006766	vitamin metabolic process	12	0.0905524	0.0101472	17.0213		GO:0051893	regulation of focal adhesion formation	3	0.0457108	0.0293516	40.8124
GO:0043588	skin development	7	0.0528222	0.0106417	17.7764		GO:0006108	malate metabolic process	3	0.0457108	0.0293516	40.8124
GO:0042542	response to hydrogen peroxide	10	0.0754603	0.0107919	18.0045		GO:0007350	blastoderm segmentation	3	0.0457108	0.0293516	40.8124
GO:0043603	cellular amide metabolic process	10	0.0754603	0.0107919	18.0045		GO:0007528	neuromuscular junction development	4	0.0609477	0.0306111	42.15
GO:0019725	cellular homeostasis	45	0.339571	0.0110727	18.4293		GO:0030574	collagen catabolic process	4	0.0609477	0.0306111	42.15
GO:0010324	membrane invagination	25	0.188651	0.0110832	18.445		GO:0055074	calcium ion homeostasis	13	0.19808	0.0313075	42.8773
GO:0006897	endocytosis	25	0.188651	0.0110832	18.445		GO:0001708	cell fate specification	6	0.0914216	0.0313945	42.9676
GO:0007548	sex differentiation	19	0.143375	0.0111085	18.4832		GO:0043392	negative regulation of DNA binding	6	0.0914216	0.0313945	42.9676
GO:0010629	negative regulation of gene expression	48	0.362209	0.011158	18.5578		GO:0045137	development of primary sexual characteristics	10	0.152369	0.0329254	44.5338
GO:0048332	mesoderm morphogenesis	8	0.0603682	0.0113846	18.8986		GO:0055002	striated muscle cell development	6	0.0914216	0.0337805	45.3909
GO:0045767	regulation of anti-apoptosis	8	0.0603682	0.0113846	18.8986		GO:0007219	Notch signaling pathway	6	0.0914216	0.0337805	45.3909
GO:0070482	response to oxygen levels	18	0.135829	0.012006	19.8262		GO:0031570	DNA integrity checkpoint	6	0.0914216	0.0337805	45.3909
GO:0055082	cellular chemical homeostasis	38	0.286749	0.01224	20.1728		GO:0040012	regulation of locomotion	13	0.19808	0.0359506	47.5103
GO:0002460	adaptive immune response based on somatic recombination of immune receptors built from immunoglobulin superfamily domains	12	0.0905524	0.0122821	20.2351		GO:0010717	regulation of epithelial to mesenchymal transition	3	0.0457108	0.0368826	48.3964
GO:0002250	adaptive immune response	12	0.0905524	0.0122821	20.2351		GO:0002040	sprouting angiogenesis	3	0.0457108	0.0368826	48.3964
GO:0032496	response to lipopolysaccharide	12	0.0905524	0.0122821	20.2351		GO:0005513	detection of calcium ion	3	0.0457108	0.0368826	48.3964
GO:0045768	positive regulation of anti-apoptosis	7	0.0528222	0.0125741	20.6654		GO:0007548	sex differentiation	11	0.167606	0.0379027	49.3503
GO:0034614	cellular response to reactive oxygen species	7	0.0528222	0.0125741	20.6654		GO:0044236	multicellular organismal metabolic process	5	0.0761847	0.038469	49.8725
GO:0051098	regulation of binding	19	0.143375	0.0126243	20.7391		GO:0045596	negative regulation of cell differentiation	14	0.213317	0.0390426	50.3964
GO:0007183	SMAD protein complex assembly	4	0.0301841	0.0126439	20.7679		GO:0045930	negative regulation of mitotic cell cycle	4	0.0609477	0.0393037	50.6331
GO:0006108	malate metabolic process	4	0.0301841	0.0126439	20.7679		GO:0048598	embryonic morphogenesis	18	0.274265	0.0398224	51.1002
GO:0042359	vitamin D metabolic process	4	0.0301841	0.0126439	20.7679		GO:0051259	protein oligomerization	12	0.182843	0.0405216	51.7233
GO:0048598	embryonic morphogenesis	32	0.241473	0.0128139	21.0171		GO:0048332	mesoderm morphogenesis	5	0.0761847	0.0418582	52.8937
GO:0010558	negative regulation of macromolecule biosynthetic process	51	0.384848	0.0130595	21.3759		GO:0030029	actin filament-based process	15	0.228554	0.0420856	53.0902
GO:0034440	lipid oxidation	8	0.0603682	0.0131026	21.4386		GO:0001763	morphogenesis of a branching structure	7	0.106659	0.0434064	54.2158
GO:0019395	fatty acid oxidation	8	0.0603682	0.0131026	21.4386		GO:0035295	tube development	14	0.213317	0.0437216	54.4807
GO:0007568	aging	15	0.11319	0.0138221	22.4798		GO:0032583	regulation of gene-specific transcription	10	0.152369	0.0440107	54.7224
GO:0044057	regulation of system process	32	0.241473	0.0140394	22.7918		GO:0007044	cell-substrate junction assembly	4	0.0609477	0.044069	54.771
GO:0043069	negative regulation of programmed cell death	36	0.271657	0.0142802	23.136		GO:0019724	B cell mediated immunity	6	0.0914216	0.0444295	55.0703
GO:0046394	carboxylic acid biosynthetic process	19	0.143375	0.0142989	23.1626		GO:0048771	tissue remodeling	6	0.0914216	0.0444295	55.0703
GO:0016053	organic acid biosynthetic process	19	0.143375	0.0142989	23.1626		GO:0055001	muscle cell development	6	0.0914216	0.0444295	55.0703
GO:0051187	cofactor catabolic process	7	0.0528222	0.01474	23.7892		GO:0048524	positive regulation of viral reproduction	3	0.0457108	0.0450617	55.5907
GO:0006084	acetyl-CoA metabolic process	7	0.0528222	0.01474	23.7892		GO:0009611	response to wounding	27	0.411397	0.0472316	57.3341
GO:0019748	secondary metabolic process	12	0.0905524	0.0147426	23.7929		GO:0051260	protein homooligomerization	8	0.121895	0.047245	57.3447
GO:0060548	negative regulation of cell death	36	0.271657	0.014832	23.9194		GO:0050801	ion homeostasis	22	0.335213	0.0490448	58.7412
GO:0016054	organic acid catabolic process	15	0.11319	0.0148859	23.9955
GO:0046395	carboxylic acid catabolic process	15	0.11319	0.0148859	23.9955
GO:0034754	cellular hormone metabolic process	10	0.0754603	0.0150089	24.1689
GO:0009108	coenzyme biosynthetic process	11	0.0830063	0.015048	24.2239
GO:0010720	positive regulation of cell development	11	0.0830063	0.015048	24.2239
GO:0006869	lipid transport	18	0.135829	0.0155526	24.931
GO:0010876	lipid localization	19	0.143375	0.0161428	25.7501
GO:0002449	lymphocyte mediated immunity	11	0.0830063	0.0165479	26.3074
GO:0007369	gastrulation	11	0.0830063	0.0165479	26.3074
GO:0009880	embryonic pattern specification	7	0.0528222	0.0171519	27.131
GO:0046942	carboxylic acid transport	18	0.135829	0.017607	27.7459
GO:0009611	response to wounding	49	0.369756	0.0176354	27.784
GO:0002040	sprouting angiogenesis	4	0.0301841	0.018042	28.329
GO:0032386	regulation of intracellular transport	11	0.0830063	0.0181556	28.4804
GO:0043392	negative regulation of DNA binding	9	0.0679143	0.0181654	28.4935
GO:0015849	organic acid transport	18	0.135829	0.0187097	29.2153
GO:0043066	negative regulation of apoptosis	35	0.264111	0.0191454	29.7881
GO:0002683	negative regulation of immune system process	12	0.0905524	0.0207528	31.8634
GO:0003002	regionalization	22	0.166013	0.0211423	32.3576
GO:0016481	negative regulation of transcription	43	0.324479	0.0211438	32.3595
GO:0045667	regulation of osteoblast differentiation	8	0.0603682	0.021847	33.243
GO:0045669	positive regulation of osteoblast differentiation	6	0.0452762	0.0221713	33.6467
GO:0050777	negative regulation of immune response	6	0.0452762	0.0221713	33.6467
GO:0045765	regulation of angiogenesis	10	0.0754603	0.022371	33.8942
GO:0006518	peptide metabolic process	9	0.0679143	0.022525	34.0845
GO:0022402	cell cycle process	51	0.384848	0.0225824	34.1553
GO:0042744	hydrogen peroxide catabolic process	5	0.0377302	0.0228119	34.4374
GO:0060249	anatomical structure homeostasis	14	0.105644	0.022869	34.5075
GO:0006974	response to DNA damage stimulus	36	0.271657	0.0240512	35.9421
GO:0006911	phagocytosis, engulfment	4	0.0301841	0.0245236	36.5069
GO:0006983	ER overload response	4	0.0301841	0.0245236	36.5069
GO:0030509	BMP signaling pathway	8	0.0603682	0.0245437	36.5309
GO:0042306	regulation of protein import into nucleus	8	0.0603682	0.0245437	36.5309
GO:0048167	regulation of synaptic plasticity	10	0.0754603	0.0245563	36.5458
GO:0010627	regulation of protein kinase cascade	26	0.196197	0.0249558	37.0196
GO:0008360	regulation of cell shape	9	0.0679143	0.0249604	37.0251
GO:0055080	cation homeostasis	29	0.218835	0.0250368	37.1153
GO:0051336	regulation of hydrolase activity	33	0.249019	0.0258199	38.033
GO:0009109	coenzyme catabolic process	6	0.0452762	0.0259955	38.2369
GO:0002443	leukocyte mediated immunity	12	0.0905524	0.0263216	38.6142
GO:0002237	response to molecule of bacterial origin	12	0.0905524	0.0263216	38.6142
GO:0044271	nitrogen compound biosynthetic process	32	0.241473	0.0265614	38.8902
GO:0070301	cellular response to hydrogen peroxide	5	0.0377302	0.0278293	40.33
GO:0030005	cellular di-, tri-valent inorganic cation homeostasis	24	0.181105	0.0278932	40.4018
GO:0044242	cellular lipid catabolic process	11	0.0830063	0.0279549	40.4709
GO:0009890	negative regulation of biosynthetic process	51	0.384848	0.0280468	40.5738
GO:0043086	negative regulation of catalytic activity	28	0.211289	0.0288957	41.5162
GO:0007519	skeletal muscle tissue development	10	0.0754603	0.0293736	42.0405
GO:0060538	skeletal muscle organ development	10	0.0754603	0.0293736	42.0405
GO:0030521	androgen receptor signaling pathway	7	0.0528222	0.029485	42.162
GO:0010647	positive regulation of cell communication	32	0.241473	0.0301824	42.9177
GO:0001952	regulation of cell-matrix adhesion	6	0.0452762	0.0302164	42.9543
GO:0040029	regulation of gene expression, epigenetic	11	0.0830063	0.0302941	43.0379
GO:0010769	regulation of cell morphogenesis involved in differentiation	11	0.0830063	0.0302941	43.0379
GO:0000082	G1/S transition of mitotic cell cycle	9	0.0679143	0.0303708	43.1203
GO:0009612	response to mechanical stimulus	9	0.0679143	0.0303708	43.1203
GO:0018108	peptidyl-tyrosine phosphorylation	8	0.0603682	0.030603	43.369
GO:0030003	cellular cation homeostasis	26	0.196197	0.0308253	43.606
GO:0007389	pattern specification process	27	0.203743	0.031365	44.1778
GO:0051130	positive regulation of cellular component organization	20	0.150921	0.0314034	44.2183
GO:0032583	regulation of gene-specific transcription	16	0.120736	0.031976	44.8185
GO:0043030	regulation of macrophage activation	4	0.0301841	0.0320896	44.9369
GO:0010559	regulation of glycoprotein biosynthetic process	4	0.0301841	0.0320896	44.9369
GO:0048872	homeostasis of number of cells	13	0.0980984	0.0325873	45.4525
GO:0015918	sterol transport	7	0.0528222	0.033288	46.1708
GO:0031214	biomineral formation	7	0.0528222	0.033288	46.1708
GO:0030301	cholesterol transport	7	0.0528222	0.033288	46.1708
GO:0051971	positive regulation of transmission of nerve impulse	7	0.0528222	0.033288	46.1708
GO:0034330	cell junction organization	9	0.0679143	0.0333565	46.2405
GO:0045445	myoblast differentiation	5	0.0377302	0.0334521	46.3378
GO:0051051	negative regulation of transport	16	0.120736	0.033862	46.7525
GO:0031346	positive regulation of cell projection organization	8	0.0603682	0.0339788	46.8702
GO:0006749	glutathione metabolic process	6	0.0452762	0.034844	47.734
GO:0043281	regulation of caspase activity	11	0.0830063	0.0353807	48.2632
GO:0000165	MAPKKK cascade	20	0.150921	0.0363009	49.1587
GO:0046822	regulation of nucleocytoplasmic transport	9	0.0679143	0.0365354	49.3846
GO:0030518	steroid hormone receptor signaling pathway	9	0.0679143	0.0365354	49.3846
GO:0009968	negative regulation of signal transduction	23	0.173559	0.0367351	49.5761
GO:0060537	muscle tissue development	15	0.11319	0.0372413	50.0587
GO:0006909	phagocytosis	8	0.0603682	0.0375931	50.3915
GO:0018212	peptidyl-tyrosine modification	8	0.0603682	0.0375931	50.3915
GO:0046660	female sex differentiation	10	0.0754603	0.0377806	50.568
GO:0046545	development of primary female sexual characteristics	10	0.0754603	0.0377806	50.568
GO:0042157	lipoprotein metabolic process	11	0.0830063	0.0381346	50.8996
GO:0010560	positive regulation of glycoprotein biosynthetic process	3	0.0226381	0.0383911	51.1386
GO:0032964	collagen biosynthetic process	3	0.0226381	0.0383911	51.1386
GO:0031053	primary microRNA processing	3	0.0226381	0.0383911	51.1386
GO:0006631	fatty acid metabolic process	21	0.158467	0.0394456	52.1097
GO:0048736	appendage development	13	0.0980984	0.0396868	52.3292
GO:0060173	limb development	13	0.0980984	0.0396868	52.3292
GO:0006958	complement activation, classical pathway	6	0.0452762	0.0398861	52.5098
GO:0050769	positive regulation of neurogenesis	9	0.0679143	0.0399122	52.5334
GO:0051100	negative regulation of binding	9	0.0679143	0.0399122	52.5334
GO:0010648	negative regulation of cell communication	25	0.188651	0.0400572	52.6645
GO:0035196	gene silencing by miRNA, production of miRNAs	4	0.0301841	0.0407255	53.2637
GO:0045637	regulation of myeloid cell differentiation	10	0.0754603	0.0409133	53.4308
GO:0045786	negative regulation of cell cycle	11	0.0830063	0.0410328	53.5369
GO:0031327	negative regulation of cellular biosynthetic process	49	0.369756	0.0414329	53.8902
GO:0045137	development of primary sexual characteristics	15	0.11319	0.0417562	54.1739
GO:0031646	positive regulation of neurological system process	7	0.0528222	0.0418117	54.2224
GO:0010817	regulation of hormone levels	17	0.128283	0.0423968	54.7312
GO:0003006	reproductive developmental process	26	0.196197	0.0428551	55.1258
GO:0007612	learning	9	0.0679143	0.0434906	55.6678
GO:0052548	regulation of endopeptidase activity	11	0.0830063	0.0440783	56.1635
GO:0009952	anterior/posterior pattern formation	16	0.120736	0.0445177	56.5307
GO:0010551	regulation of specific transcription from RNA polymerase II promoter	12	0.0905524	0.0463053	57.9946
GO:0016441	posttranscriptional gene silencing	5	0.0377302	0.0465392	58.1827
GO:0051017	actin filament bundle formation	5	0.0377302	0.0465392	58.1827
GO:0010883	regulation of lipid storage	5	0.0377302	0.0465392	58.1827
GO:0035194	posttranscriptional gene silencing by RNA	5	0.0377302	0.0465392	58.1827
GO:0001704	formation of primary germ layer	7	0.0528222	0.0465434	58.1861
GO:0045934	negative regulation of nucleobase, nucleoside, nucleotide and nucleic acid metabolic process	45	0.339571	0.0471228	58.6485
GO:0002703	regulation of leukocyte mediated immunity	9	0.0679143	0.0472742	58.7685
GO:0042445	hormone metabolic process	13	0.0980984	0.0478058	59.1874
GO:0015837	amine transport	14	0.105644	0.0487411	59.9146
GO:0050767	regulation of neurogenesis	18	0.135829	0.0489082	60.0432
GO:0051260	protein homooligomerization	12	0.0905524	0.0493767	60.4018
GO:0006816	calcium ion transport	16	0.120736	0.0493801	60.4044
GO:0000122	negative regulation of transcription from RNA polymerase II promoter	26	0.196197	0.0497962	60.7202
GO:0045892	negative regulation of transcription, DNA-dependent	33	0.249019	0.0498103	60.7309
GO:0000902	cell morphogenesis	33	0.249019	0.0498103	60.7309
GO:0055088	lipid homeostasis	8	0.0603682	0.0499148	60.8098
GO:0008652	cellular amino acid biosynthetic process	8	0.0603682	0.0499148	60.8098
LW-a Vs LW-b down miRNA targets overlap (up-DEGs）							LC-a Vs LC-b down miRNA targets overlap (up-DEGs）
Term	biological processes	Count	%	PValue	FDR		Term	biological processes	Count	%	PValue	FDR
GO:0048285	organelle fission	27	0.33958	2.55797e-06	0.00446853		GO:0046907	intracellular transport	59	0.670912	2.38237e-07	0.000416205
GO:0007049	cell cycle	60	0.754622	3.02483e-06	0.00528405		GO:0019953	sexual reproduction	43	0.48897	4.73819e-06	0.0082774
GO:0007067	mitosis	26	0.327003	3.91992e-06	0.00684763		GO:0008104	protein localization	68	0.773254	6.09541e-06	0.0106483
GO:0000280	nuclear division	26	0.327003	3.91992e-06	0.00684763		GO:0015031	protein transport	61	0.693655	6.36488e-06	0.011119
GO:0007017	microtubule-based process	28	0.352157	5.36425e-06	0.00937058		GO:0045184	establishment of protein localization	61	0.693655	8.53716e-06	0.0149136
GO:0000087	M phase of mitotic cell cycle	26	0.327003	5.42e-06	0.00946797		GO:0034613	cellular protein localization	39	0.443484	1.09477e-05	0.0191243
GO:0019953	sexual reproduction	40	0.503081	1.27534e-05	0.0222771		GO:0030163	protein catabolic process	52	0.591312	1.09806e-05	0.0191817
GO:0000279	M phase	32	0.402465	1.43652e-05	0.0250922		GO:0019941	modification-dependent protein catabolic process	49	0.557198	1.22376e-05	0.0213773
GO:0046907	intracellular transport	51	0.641429	1.75679e-05	0.0306855		GO:0043632	modification-dependent macromolecule catabolic process	49	0.557198	1.22376e-05	0.0213773
GO:0051301	cell division	29	0.364734	3.2566e-05	0.0568754		GO:0070727	cellular macromolecule localization	39	0.443484	1.31735e-05	0.0230118
GO:0051276	chromosome organization	40	0.503081	4.62967e-05	0.0808466		GO:0009057	macromolecule catabolic process	61	0.693655	1.36546e-05	0.0238523
GO:0022402	cell cycle process	44	0.55339	6.96163e-05	0.121546		GO:0051603	proteolysis involved in cellular protein catabolic process	50	0.568569	1.85257e-05	0.0323599
GO:0015031	protein transport	54	0.67916	0.000108647	0.189629		GO:0044257	cellular protein catabolic process	50	0.568569	2.10837e-05	0.0368273
GO:0008104	protein localization	60	0.754622	0.00013076	0.228183		GO:0044265	cellular macromolecule catabolic process	57	0.648169	2.33515e-05	0.0407877
GO:0000278	mitotic cell cycle	32	0.402465	0.000132694	0.231555		GO:0007049	cell cycle	59	0.670912	4.17264e-05	0.072872
GO:0045184	establishment of protein localization	54	0.67916	0.000137539	0.24		GO:0007276	gamete generation	36	0.40937	5.87398e-05	0.10257
GO:0007283	spermatogenesis	28	0.352157	0.00017107	0.298429		GO:0007283	spermatogenesis	30	0.341142	8.71326e-05	0.152114
GO:0048232	male gamete generation	28	0.352157	0.00017107	0.298429		GO:0048232	male gamete generation	30	0.341142	8.71326e-05	0.152114
GO:0007276	gamete generation	33	0.415042	0.000192174	0.335186		GO:0048609	reproductive process in a multicellular organism	41	0.466227	9.70831e-05	0.169471
GO:0022403	cell cycle phase	34	0.427619	0.000207369	0.361642		GO:0032504	multicellular organism reproduction	41	0.466227	9.70831e-05	0.169471
GO:0007018	microtubule-based movement	15	0.188656	0.000211728	0.369231		GO:0000280	nuclear division	24	0.272913	9.83704e-05	0.171716
GO:0032504	multicellular organism reproduction	38	0.477927	0.000231217	0.403154		GO:0007067	mitosis	24	0.272913	9.83704e-05	0.171716
GO:0048609	reproductive process in a multicellular organism	38	0.477927	0.000231217	0.403154		GO:0006886	intracellular protein transport	34	0.386627	0.000103112	0.179987
GO:0009057	macromolecule catabolic process	53	0.666583	0.000361264	0.62923		GO:0007017	microtubule-based process	26	0.295656	0.000123898	0.216232
GO:0043632	modification-dependent macromolecule catabolic process	42	0.528235	0.000389919	0.678982		GO:0000087	M phase of mitotic cell cycle	24	0.272913	0.000129238	0.225542
GO:0019941	modification-dependent protein catabolic process	42	0.528235	0.000389919	0.678982		GO:0048285	organelle fission	24	0.272913	0.000179858	0.313752
GO:0030518	steroid hormone receptor signaling pathway	10	0.12577	0.000545174	0.948121		GO:0000278	mitotic cell cycle	33	0.375256	0.000189016	0.329703
GO:0030163	protein catabolic process	44	0.55339	0.000555858	0.966617		GO:0000279	M phase	30	0.341142	0.000272703	0.47535
GO:0044265	cellular macromolecule catabolic process	49	0.616275	0.000732844	1.27253		GO:0006457	protein folding	20	0.227428	0.000276993	0.482811
GO:0010564	regulation of cell cycle process	14	0.176078	0.000788981	1.36938		GO:0006511	ubiquitin-dependent protein catabolic process	24	0.272913	0.000401054	0.698342
GO:0034613	cellular protein localization	32	0.402465	0.000815616	1.4153		GO:0006913	nucleocytoplasmic transport	18	0.204685	0.000479539	0.834465
GO:0070647	protein modification by small protein conjugation or removal	17	0.21381	0.000892422	1.5476		GO:0051169	nuclear transport	18	0.204685	0.000555853	0.966655
GO:0070727	cellular macromolecule localization	32	0.402465	0.000916946	1.58981		GO:0046165	alcohol biosynthetic process	9	0.102343	0.000563059	0.979129
GO:0051603	proteolysis involved in cellular protein catabolic process	42	0.528235	0.000922152	1.59877		GO:0022403	cell cycle phase	34	0.386627	0.000671298	1.16631
GO:0016568	chromatin modification	24	0.301849	0.000925301	1.60418		GO:0046364	monosaccharide biosynthetic process	8	0.0909711	0.000970799	1.68252
GO:0006457	protein folding	18	0.226387	0.000984096	1.70529		GO:0022402	cell cycle process	42	0.477598	0.00104193	1.80475
GO:0000226	microtubule cytoskeleton organization	16	0.201233	0.00103992	1.8012		GO:0006508	proteolysis	68	0.773254	0.00117685	2.03619
GO:0044257	cellular protein catabolic process	42	0.528235	0.00104263	1.80586		GO:0015992	proton transport	10	0.113714	0.00125474	2.16955
GO:0033043	regulation of organelle organization	20	0.251541	0.00154027	2.6569		GO:0006818	hydrogen transport	10	0.113714	0.00158488	2.73298
GO:0051656	establishment of organelle localization	10	0.12577	0.00194729	3.34778		GO:0005996	monosaccharide metabolic process	21	0.238799	0.00179841	3.09577
GO:0007052	mitotic spindle organization	5	0.0628852	0.00266478	4.55443		GO:0019318	hexose metabolic process	19	0.216056	0.00192709	3.31377
GO:0051168	nuclear export	9	0.113193	0.00297828	5.07721		GO:0000226	microtubule cytoskeleton organization	16	0.181942	0.00196504	3.37797
GO:0006886	intracellular protein transport	28	0.352157	0.00319918	5.44393		GO:0051276	chromosome organization	36	0.40937	0.0026251	4.48831
GO:0030522	intracellular receptor-mediated signaling pathway	10	0.12577	0.00347514	5.90019		GO:0034504	protein localization in nucleus	12	0.136457	0.0026277	4.49265
GO:0046599	regulation of centriole replication	3	0.0377311	0.00490329	8.22847		GO:0051301	cell division	25	0.284285	0.00264651	4.52411
GO:0046320	regulation of fatty acid oxidation	6	0.0754622	0.00512438	8.58401		GO:0006793	phosphorus metabolic process	62	0.705026	0.00274419	4.68735
GO:0008088	axon cargo transport	5	0.0628852	0.00541769	9.05369		GO:0006796	phosphate metabolic process	62	0.705026	0.00274419	4.68735
GO:0006508	proteolysis	61	0.767199	0.0057912	9.64851		GO:0006091	generation of precursor metabolites and energy	26	0.295656	0.00277364	4.73651
GO:0010970	microtubule-based transport	6	0.0754622	0.00598703	9.9589		GO:0034637	cellular carbohydrate biosynthetic process	10	0.113714	0.00301003	5.13025
GO:0006405	RNA export from nucleus	7	0.0880392	0.00614449	10.2077		GO:0030433	ER-associated protein catabolic process	6	0.0682283	0.00335558	5.70305
GO:0006796	phosphate metabolic process	57	0.716891	0.00615286	10.221		GO:0006007	glucose catabolic process	9	0.102343	0.00356282	6.04503
GO:0006793	phosphorus metabolic process	57	0.716891	0.00615286	10.221		GO:0006986	response to unfolded protein	10	0.113714	0.00366212	6.20846
GO:0051783	regulation of nuclear division	8	0.100616	0.00764712	12.5501		GO:0046365	monosaccharide catabolic process	10	0.113714	0.00366212	6.20846
GO:0007088	regulation of mitosis	8	0.100616	0.00764712	12.5501		GO:0007018	microtubule-based movement	13	0.147828	0.00387389	6.55612
GO:0016310	phosphorylation	48	0.603698	0.00810567	13.2533		GO:0050690	regulation of defense response to virus by virus	4	0.0454856	0.00395877	6.69514
GO:0010565	regulation of cellular ketone metabolic process	8	0.100616	0.00841797	13.7292		GO:0006096	glycolysis	8	0.0909711	0.00406665	6.87153
GO:0007051	spindle organization	7	0.0880392	0.00970026	15.6575		GO:0070647	protein modification by small protein conjugation or removal	16	0.181942	0.00443606	7.47316
GO:0016567	protein ubiquitination	12	0.150924	0.00970332	15.6621		GO:0016568	chromatin modification	23	0.261542	0.00453577	7.63492
GO:0006259	DNA metabolic process	33	0.415042	0.0100761	16.2149		GO:0034220	ion transmembrane transport	8	0.0909711	0.00515258	8.62969
GO:0006406	mRNA export from nucleus	6	0.0754622	0.0104623	16.7842		GO:0006468	protein amino acid phosphorylation	44	0.500341	0.00677876	11.2041
GO:0060271	cilium morphogenesis	6	0.0754622	0.0104623	16.7842		GO:0016310	phosphorylation	51	0.579941	0.00678816	11.2188
GO:0006325	chromatin organization	26	0.327003	0.0129086	20.3058		GO:0006006	glucose metabolic process	15	0.170571	0.00724112	11.9235
GO:0051640	organelle localization	10	0.12577	0.013062	20.5218		GO:0015985	energy coupled proton transport, down electrochemical gradient	7	0.0795997	0.00739191	12.1569
GO:0019217	regulation of fatty acid metabolic process	7	0.0880392	0.0145214	22.5502		GO:0015986	ATP synthesis coupled proton transport	7	0.0795997	0.00739191	12.1569
GO:0030521	androgen receptor signaling pathway	6	0.0754622	0.0150335	23.2503		GO:0046164	alcohol catabolic process	10	0.113714	0.00873756	14.2143
GO:0006468	protein amino acid phosphorylation	40	0.503081	0.0158706	24.3818		GO:0070507	regulation of microtubule cytoskeleton organization	7	0.0795997	0.00938683	15.1907
GO:0007059	chromosome segregation	9	0.113193	0.0177791	26.9031		GO:0019320	hexose catabolic process	9	0.102343	0.0102347	16.4499
GO:0032446	protein modification by small protein conjugation	12	0.150924	0.0198796	29.5863		GO:0019319	hexose biosynthetic process	6	0.0682283	0.0104308	16.7386
GO:0030031	cell projection assembly	9	0.113193	0.020321	30.1382		GO:0033365	protein localization in organelle	14	0.159199	0.0117393	18.6412
GO:0016579	protein deubiquitination	5	0.0628852	0.0204427	30.2896		GO:0010565	regulation of cellular ketone metabolic process	8	0.0909711	0.0117581	18.6682
GO:0005996	monosaccharide metabolic process	17	0.21381	0.020877	30.8276		GO:0044275	cellular carbohydrate catabolic process	10	0.113714	0.0118335	18.7766
GO:0007010	cytoskeleton organization	28	0.352157	0.0219961	32.1959		GO:0006606	protein import into nucleus	10	0.113714	0.0127214	20.0423
GO:0010824	regulation of centrosome duplication	3	0.0377311	0.022579	32.8984		GO:0016192	vesicle-mediated transport	38	0.432113	0.0128352	20.2031
GO:0000910	cytokinesis	6	0.0754622	0.0253069	36.0958		GO:0007051	spindle organization	7	0.0795997	0.013058	20.5171
GO:0006986	response to unfolded protein	8	0.100616	0.0260211	36.9089		GO:0006605	protein targeting	18	0.204685	0.0135319	21.1813
GO:0042384	cilium assembly	5	0.0628852	0.0262602	37.1789		GO:0043161	proteasomal ubiquitin-dependent protein catabolic process	11	0.125085	0.0137305	21.458
GO:0006913	nucleocytoplasmic transport	13	0.163501	0.0270274	38.0381		GO:0010498	proteasomal protein catabolic process	11	0.125085	0.0137305	21.458
GO:0070507	regulation of microtubule cytoskeleton organization	6	0.0754622	0.0277908	38.8819		GO:0051170	nuclear import	10	0.113714	0.0146447	22.7202
GO:0006310	DNA recombination	10	0.12577	0.0284553	39.6076		GO:0033043	regulation of organelle organization	18	0.204685	0.0147157	22.8175
GO:0051169	nuclear transport	13	0.163501	0.0294538	40.6827		GO:0016051	carbohydrate biosynthetic process	11	0.125085	0.0186894	28.0788
GO:0070646	protein modification by small protein removal	5	0.0628852	0.0295039	40.7361		GO:0032886	regulation of microtubule-based process	7	0.0795997	0.0193733	28.9494
GO:0042921	glucocorticoid receptor signaling pathway	3	0.0377311	0.0307611	42.0631		GO:0003006	reproductive developmental process	20	0.227428	0.0216685	31.7994
GO:0033143	regulation of steroid hormone receptor signaling pathway	3	0.0377311	0.0307611	42.0631		GO:0030317	sperm motility	5	0.0568569	0.0220972	32.3196
GO:0043243	positive regulation of protein complex disassembly	3	0.0377311	0.0307611	42.0631		GO:0016579	protein deubiquitination	5	0.0568569	0.0252364	36.0165
GO:0051726	regulation of cell cycle	22	0.276695	0.0318782	43.2186		GO:0007052	mitotic spindle organization	4	0.0454856	0.0256027	36.4352
GO:0016192	vesicle-mediated transport	34	0.427619	0.0332623	44.6202		GO:0010564	regulation of cell cycle process	11	0.125085	0.0276865	38.7687
GO:0015992	proton transport	7	0.0880392	0.0383523	49.499		GO:0051656	establishment of organelle localization	8	0.0909711	0.0307514	42.0545
GO:0019047	provirus integration	3	0.0377311	0.0399163	50.9148		GO:0006405	RNA export from nucleus	6	0.0682283	0.0322452	43.595
GO:0031958	corticosteroid receptor signaling pathway	3	0.0377311	0.0399163	50.9148		GO:0046320	regulation of fatty acid oxidation	5	0.0568569	0.0322825	43.633
GO:0050690	regulation of defense response to virus by virus	3	0.0377311	0.0399163	50.9148		GO:0007281	germ cell development	10	0.113714	0.0326776	44.0337
GO:0030069	lysogeny	3	0.0377311	0.0399163	50.9148		GO:0006002	fructose 6-phosphate metabolic process	3	0.0341142	0.0346812	46.0247
GO:0040001	establishment of mitotic spindle localization	3	0.0377311	0.0399163	50.9148		GO:0070646	protein modification by small protein removal	5	0.0568569	0.0361946	47.4842
GO:0046605	regulation of centrosome cycle	3	0.0377311	0.0399163	50.9148		GO:0010970	microtubule-based transport	5	0.0568569	0.0361946	47.4842
GO:0000381	regulation of alternative nuclear mRNA splicing, via spliceosome	3	0.0377311	0.0399163	50.9148		GO:0001824	blastocyst development	6	0.0682283	0.0385996	49.7271
GO:0006511	ubiquitin-dependent protein catabolic process	17	0.21381	0.0411388	51.9953		GO:0006754	ATP biosynthetic process	9	0.102343	0.0407964	51.6967
GO:0015931	nucleobase, nucleoside, nucleotide and nucleic acid transport	10	0.12577	0.0426136	53.2688		GO:0008088	axon cargo transport	4	0.0454856	0.0416881	52.4751
GO:0006818	hydrogen transport	7	0.0880392	0.0438697	54.3285		GO:0051789	response to protein stimulus	10	0.113714	0.0447433	55.0538
GO:0050657	nucleic acid transport	9	0.113193	0.0456254	55.7715		GO:0046605	regulation of centrosome cycle	3	0.0341142	0.044922	55.2004
GO:0050658	RNA transport	9	0.113193	0.0456254	55.7715		GO:0051457	maintenance of protein location in nucleus	3	0.0341142	0.044922	55.2004
GO:0051236	establishment of RNA localization	9	0.113193	0.0456254	55.7715		GO:0000381	regulation of alternative nuclear mRNA splicing, via spliceosome	3	0.0341142	0.044922	55.2004
GO:0001825	blastocyst formation	4	0.0503081	0.0465865	56.5432		GO:0001701	in utero embryonic development	14	0.159199	0.0454864	55.6607
GO:0007346	regulation of mitotic cell cycle	12	0.150924	0.0484105	57.973		GO:0007338	single fertilization	7	0.0795997	0.0465785	56.5387
GO:0032886	regulation of microtubule-based process	6	0.0754622	0.0494652	58.7793		GO:0050688	regulation of defense response to virus	4	0.0454856	0.0479438	57.6132
GO:0034220	ion transmembrane transport	6	0.0754622	0.0494652	58.7793		GO:0051640	organelle localization	9	0.102343	0.0480898	57.7267
GO:0006013	mannose metabolic process	3	0.0377311	0.0499515	59.1462		GO:0016052	carbohydrate catabolic process	10	0.113714	0.0493496	58.6934
