# Supplementary material for: Genome-wide differential expression of genes and small RNAs in testis of two different porcine breeds and at two different ages
Source: Sci Rep. 2016 May 27;6:26852. doi: 10.1038/srep26852 (PMC4882596; doi:10.1038/srep26852)
Supplement: Supplementary Information [file srep26852-s8.xls]

## Sheet: Sheet1
Supplementary Table S21: Pathway for TDETGs (P < 0.05)
LW-a Vs LW-b up miRNA targets overlap (down-DEsG)						LC-a Vs LC-b up miRNA targets overlap (down-DEGs）
NO.	KEGG Pathway	Count	%	P-Value		NO.	KEGG Pathway	Count	%	P-Value
1	ECM-receptor interaction	21	0.158467	1.32813e-05		1	ECM-receptor interaction	16	0.243791	1.32172e-06
2	Arrhythmogenic right ventricular cardiomyopathy (ARVC)	17	0.128283	0.00044593		2	Focal adhesion	24	0.365686	7.19698e-06
3	TGF-beta signaling pathway	18	0.135829	0.000743426		3	Arrhythmogenic right ventricular cardiomyopathy (ARVC)	12	0.182843	0.000257317
4	Focal adhesion	31	0.233927	0.00121734		4	Adherens junction	11	0.167606	0.00117286
5	PPAR signaling pathway	15	0.11319	0.00146793		5	Pathways in cancer	26	0.39616	0.00205361
6	Fatty acid metabolism	10	0.0754603	0.00496095		6	Chronic myeloid leukemia	10	0.152369	0.00356616
7	Pathways in cancer	42	0.316933	0.00552765		7	Axon guidance	13	0.19808	0.00687842
8	Thyroid cancer	8	0.0603682	0.00859348		8	Small cell lung cancer	10	0.152369	0.00757984
9	Valine, leucine and isoleucine degradation	10	0.0754603	0.00953309		9	Leukocyte transendothelial migration	12	0.182843	0.00936306
10	Endocytosis	26	0.196197	0.0103679		10	Regulation of actin cytoskeleton	16	0.243791	0.0324995
11	Hematopoietic cell lineage	15	0.11319	0.011571		11	Cell adhesion molecules (CAMs)	11	0.167606	0.046542
12	Leukocyte transendothelial migration	18	0.135829	0.0186768
13	Regulation of actin cytoskeleton	28	0.211289	0.0211214
14	Glutathione metabolism	10	0.0754603	0.021554
15	Small cell lung cancer	14	0.105644	0.0218017
16	Biosynthesis of unsaturated fatty acids	6	0.0452762	0.0324751
17	Steroid biosynthesis	5	0.0377302	0.0484848
18	Renin-angiotensin system	5	0.0377302	0.0484848
LW-a Vs LW-b down miRNA targets overlap (up-DEGs）						LC-a Vs LC-b down miRNA targets overlap (up-DEGs）
NO.	KEGG Pathway	Count	%	P-Value		NO.	KEGG Pathway	Count	%	P-Value
1	Amino sugar and nucleotide sugar metabolism	8	0.100616	0.000575702		1	Endocytosis	18	0.204685	0.00061177
2	Fructose and mannose metabolism	7	0.0880392	0.000813638		2	Amino sugar and nucleotide sugar metabolism	8	0.0909711	0.00125558
3	Ubiquitin mediated proteolysis	12	0.150924	0.00605471		3	Fructose and mannose metabolism	7	0.0795997	0.00161266
4	RNA degradation	7	0.0880392	0.0116149		4	Vibrio cholerae infection	8	0.0909711	0.00515661
5	Oocyte meiosis	9	0.113193	0.0310021		5	RNA degradation	8	0.0909711	0.0056923
6	Vibrio cholerae infection	6	0.0754622	0.0389461		6	Epithelial cell signaling in Helicobacter pylori infection	8	0.0909711	0.0146666
7	Endocytosis	12	0.150924	0.0446903		7	Ubiquitin mediated proteolysis	11	0.125085	0.0366647
