# Supplementary material for: Genome-wide differential expression of genes and small RNAs in testis of two different porcine breeds and at two different ages
Source: Sci Rep. 2016 May 27;6:26852. doi: 10.1038/srep26852 (PMC4882596; doi:10.1038/srep26852)
Supplement: Supplementary Information [file srep26852-s9.xls]

## Sheet: Sheet1
Supplementary Table S22: Biological processes between the breeds for TDETGs (P < 0.05)
LW_a Vs LC_a RNA Down miRNA Up overlap							LW_b Vs LC_b RNA Down miRNA Up overlap
Term	biological processes	Count	%	PValue	FDR		Term	biological processes	Count	%	PValue	FDR
GO:0022614	membrane to membrane docking	2	0.358423	0.011407	15.7338		nothing
GO:0007155	cell adhesion	6	1.07527	0.0203083	26.3726
GO:0022610	biological adhesion	6	1.07527	0.0204212	26.4991
GO:0042445	hormone metabolic process	3	0.537634	0.0243966	30.8265
GO:0016337	cell-cell adhesion	4	0.716846	0.0247822	31.2333
GO:0048705	skeletal system morphogenesis	3	0.537634	0.0270209	33.5515
GO:0034375	high-density lipoprotein particle remodeling	2	0.358423	0.0271655	33.6987
GO:0043691	reverse cholesterol transport	2	0.358423	0.0360609	42.1912
GO:0034369	plasma lipoprotein particle remodeling	2	0.358423	0.0448776	49.5979
GO:0034368	protein-lipid complex remodeling	2	0.358423	0.0448776	49.5979
GO:0034367	macromolecular complex remodeling	2	0.358423	0.0448776	49.5979
GO:0010817	regulation of hormone levels	3	0.537634	0.046602	50.9388
LW_a Vs LC_a RNA Up miRNA Down overlap							LW_b Vs LC_b RNA Up miRNA Down overlap
Term	biological processes	Count	%	PValue	FDR		Term	biological processes	Count	%	PValue	FDR
GO:0001541	ovarian follicle development	2	2.8169	0.00906539	9.94019		GO:0006979	response to oxidative stress	2	1.52672	0.0416164	36.4988
GO:0022602	ovulation cycle process	2	2.8169	0.0136874	14.653
GO:0008585	female gonad development	2	2.8169	0.0141268	15.0891
GO:0007292	female gamete generation	2	2.8169	0.0143465	15.3063
GO:0042698	ovulation cycle	2	2.8169	0.0147857	15.7392
GO:0046660	female sex differentiation	2	2.8169	0.0152248	16.17
GO:0046545	development of primary female sexual characteristics	2	2.8169	0.0152248	16.17
GO:0008406	gonad development	2	2.8169	0.0246341	24.9304
GO:0048608	reproductive structure development	2	2.8169	0.0276846	27.5857
GO:0045137	development of primary sexual characteristics	2	2.8169	0.0279023	27.7719
GO:0048511	rhythmic process	2	2.8169	0.0281199	27.9576
GO:0007548	sex differentiation	2	2.8169	0.0331161	32.1023
